# Supplementary material for: Circulating multimeric immune complexes contribute to immunopathology in COVID-19
Source: Nat Commun. 2022 Sep 26;13:5654. doi: 10.1038/s41467-022-32867-z (PMC9513013; doi:10.1038/s41467-022-32867-z)
Supplement: Supplementary file 3 — Source Data [file 41467_2022_32867_MOESM3_ESM.zip]

Archive with 3 entries (3 files):
- Source Data/MS_20210407 (immune precipitation).zip
- Source Data/MS_29012021 (whole lane cut).zip
- Source Data/NCOMMS-21-35924C SD.xlsx
