# Supplementary material for: Circulating multimeric immune complexes contribute to immunopathology in COVID-19
Source: Nat Commun. 2022 Sep 26;13:5654. doi: 10.1038/s41467-022-32867-z (PMC9513013; doi:10.1038/s41467-022-32867-z)
Supplement: Supplementary file 3 — Source Data [file 41467_2022_32867_MOESM3_ESM.zip › Source Data/NCOMMS-21-35924C SD.xlsx]

## Sheet: All data
	Figure 1
	A) Critical vs Severe anti-S1 IgG																				A) Critical vs Severe anti-S1 IgG
	Days post Symptom Onset	critical [log2 AU]																			Days post Symptom Onset	severe [log2 AU]
	4	-2.9477	2.45257	-0.249822	-3.52284	-3.2109	-3.81604														4	-1.35703	-1.05289	-3.4112	-2.29336
	7	2.65891	-1.22432	0.400538	-2.7084	2.61589	0.659925	-2.40354	-3.04692	-3.77596											7	-1.87188	-1.54793	-1.28873	-3.01567	-2.22432
	10	3.14731	-1.51457	-0.904497	-0.161653	2.69822	3.24709	-3.23466	-2.32193	-2.12289	-3.29336	2.03914	-2.37333	-1.98745							10	-1.93236	-3.09542	-2.53952	-1.00467	2.21694	-1.34007	-2.1976	1.10434
	13	2.95233	3.20633	2.07382	2.38978	3.06523	3.29533	-3.09542	3.03778	2.5656	-1.1297	-2.75633	-2.81586	-1.30988	3.26604	2.15381					13	-1.8935	-0.873027	1.91821	-0.384505	2.5286	-1.89969	-0.248468	1.80468	2.57625	3.17951
	16	2.3505	2.29248	2.76129	2.72901	3.08066	0.991839	2.01436	2.79494	2.58736	2.7541	0.536053	0.863938	-0.0210204	0.354113	2.13452					16	1.97085	2.63442	1.64155	2.23879	2.37851	1.95977	-2.64514	1.96649	3.65535
	19	2.9542	2.36055	2.89142	3.26604	-1.52569	2.58736	3.29278	2.79701	2.71873	1.99639	2.68706	2.51602	2	2.48531	2.49057	3.26903	2.64846			19	2.44095	2.53107	2.80529	2.60644	2.47768	2.78202	2.38681	1.06929	1.94746	3.21723
	22	2.45821	2.74416	2.63691	1.3916	2.66517	2.57046	2.5395	2.64675												22	2.37016	2.90111	2.65391	2.23266	1.91594	2.4957
	Days post Symptom Onset	critical [AU]																			Days post Symptom Onset	severe [AU]
	4	0.129615	5.47391	0.841	0.087	0.108	0.071														4	0.390384	0.482	0.094	0.204
	7	6.31557	0.428	1.32	0.153	6.13	1.58	0.189	0.121	0.073											7	0.273218	0.342	0.40931	0.12365	0.214
	10	8.86	0.35	0.534219	0.894	6.49	9.49447	0.106236	0.2	0.229587	0.102	4.11	0.193	0.252184							10	0.262	0.117	0.172	0.498383	4.64908	0.395	0.218	2.15
	13	7.74	9.23	4.21	5.24077	8.37	9.81733	0.117	8.21228	5.92	0.457012	0.148	0.142018	0.403353	9.62	4.45					13	0.269152	0.546	3.77954	0.766042	5.7701	0.268	0.84179	3.49351	5.96389	9.06
	16	5.1	4.89898	6.78	6.63	8.46	1.98872	4.04	6.94	6.01	6.74634	1.45	1.82	0.985535	1.2782	4.3909					16	3.92	6.20925	3.12	4.72	5.2	3.89	0.159858	3.90816	12.6
	19	7.75	5.13566	7.42	9.62	0.347313	6.01	9.8	6.95	6.58292	3.99	6.44	5.72	4	5.59953	5.62	9.64	6.26999			19	5.43	5.78	6.99	6.09	5.57	6.87814	5.23	2.0984	3.85694	9.3
	22	5.49536	6.7	6.22	2.6237	6.34304	5.94	5.81389	6.26256												22	5.17	7.47	6.29369	4.7	3.77359	5.64
	B) Critical vs Severe anti-N IgG																				B) Critical vs Severe anti-N IgG
	Days post Symptom Onset	critical [log2 AU]																			Days post Symptom Onset	severe [log2 AU]
	4	6.75489	0.536053	1.36177	3.51096	3.60676	7.24317														4	0.321928	1.9629	4.63807	1.08406	1.28096	3.04264
	7	7.12914	0.847997	6.57894	6.85798	1.85997	6.84549	6.82018	1.87578	5.80735	0.739848										7	4.19209	2.53107	1.9515	1.62613	4.72792	6.72792
	10	7.07285	2.18587	4.51229	7.13792	7.22882	7.44352	1.63691	6.56529	2.33131	6.32193	6.39575	0.0426443	3.32387	7.06609						10	6.6865	2.12102	6.96578	4.34097	6.29409	3.91648	6.98868
	13	7.2854	5.89378	7.09615	7.07682	6.85798	7.59538	4.48864	7.01551	7.34873	3.23375	6.98868	1.17156	5.50442	6.63372						13	5.05625	7.07682	6.9476	6.57464	6.7652	6.80735	5.95283	7.01053	7.2478	7.08746
	16	6.58946	6.81627	7.20945	7.2854	7.50779	6.22668	6.31832	6.97728	7.31288	7.33974	4.80219	7.26679	3.39954	7.08746	5.34629	6.88481	6.88264			16	6.80735	6.82439	6.71425	7.13955	6.22497	6.98868	4.25335	6.98298	6.6865
	19	7.2384	7.04961	7.06412	7.09803	7.40939	6.6014	6.59991	7.07682	7.29462	7.2714	7.21917	6.82018	5.55152	7.01123	7.12659	7.11894	6.90689	6.93653		19	6.85798	6.79442	6.72792	7.16993	6.46434	7.04902	7.40088	6.37316	7.026	7
	22	7.30365	7.2384	7.21917	6.88044	7.31571	6.94251	7.23838	6.97728	6.9542											22	6.75489	7.08746	7.07569	6.99718	6.87036	7.02484
	Days post Symptom Onset	critical [AU]																			Days post Symptom Onset	severe [AU]
	4	108	1.45	2.57	11.4	12.1827	151.499														4	1.25	3.89845	24.9	2.12	2.43	8.24
	7	139.986	1.8	95.6	116	3.63	115	113	3.67	56	1.67										7	18.2787	5.78	3.86778	3.08684	26.5	106
	10	134.629	4.55	22.821	140.84	150	174.069	3.11	94.7	5.03261	80	84.2	1.03	10.0135	134						10	103	4.35	125	20.2657	78.4711	15.1	127
	13	156	59.457	136.821	135	116	193.391	22.4499	129.383	163	9.40712	127	2.25255	45.3937	99.3						13	33.2722	135	123.435	95.3153	108.775	112	61.9413	128.938	151.987	136
	16	96.3	112.694	148	156	182	74.8891	79.8	126	159	161.988	27.9	154	10.5527	136	40.6812	118.177	118			16	112	113.33	105	141	74.8	127	19.0716	126.499	103
	19	151	132.478	133.817	137	170	97.1	97	135	157	154.493	149	113	46.9	129	139.739	139	120	122.491		19	116	111	106	144	88.3	132.424	169	82.8921	130.327	128
	22	157.985	151	149	117.82	159.312	123	150.998	126	124											22	108	136	134.895	127.75	117	130.223
	C) Critical vs Severe Plaque Reduction [1:64 dilution]																				C) Critical vs Severe Plaque Reduction [1:64 dilution]
	Days post Symptom Onset	critical [Plaque Reduction]																			Days post Symptom Onset	severe [Plaque Reduction]
	4	64.323	18.4843	17.0751	87.8849																4	19.442	0	12.1186	5.341
	7	96.143	12.2432	42.7449	62.4673	99.0358	37.8928														7	7.80961	20.3575	0	0.21796	0.410846
	10	0	34.5785	11.2031	48.7358	41.1812	26.0979	90.2957													10	71.0727	59.2633	0	84.2504	98.1679
	13	70.1085	100	100	100	64.323	15.7803	100	89.9303	88.0994											13	71.0727	28.576	97.0887	89.9303	100
	16	91.3218	85.4436	100	100	98.0715	29.7325	84.2235	100	62.5308	68.5008	100	100	96.3359	98.1679	100	100				16	76.1832	30.4272	83.6079	98.7885	100	100	81.2337
	19	94.5038	100	100	100	90.3079	97.1073	98.1679	94.2145	100	100	100	100	100	100						19	96.3359	59.721	97.2519	100	87.184	100	97.0419
	22	100	100	100	100	100	100	100	97.2537	100	100	89.0076									22	68.9464	90.8397	99.1923	100	98.0279
	Figure 2
	A) anti-S1 IgG [log2 AU]					B) anti-N IgG [log2 AU]					C) anti-RBD IgG [log2 OD]					D) anti-S IgG CD16 activation [log2 fold increase]				E) anti-N IgG CD16 activation [log2 fold increase]				F) anti-RBD IgG CD16 activation [log2 fold increase]				G) CD16 activation [log2] relative to anti S1 [log2 AU]				H) CD16 activation [log2] relative to anti N [log2 AU]				I) CD16 activation [log2] relative to anti RBD [log2 OD]
	Critical	Severe	Mild	HD		Critical	Severe	Mild	HD		Critical	Severe	Mild	HD		Critical	Severe	Mild		Critical	Severe	Mild		Critical	Severe	Mild		Critical	Severe	Mild		Critical	Severe	Mild		Critical	Severe	Mild
	2.97303	2.17051	-1.2863	-2.02915		7.26664	6.78112	4.39232	2.04963		1.2601	0.895303	-3.18442	-5.50635		2.79181	1.36678	0.48293		2.50439	1.82397	0.114111		2.87034	0.334419	-0.0223755		-0.181218	-0.803727	-1.79208		-4.76225	-4.95715	-6.40945		1.61024	-0.560884	3.16205
	3.20633	0.793152	2.27501	-2.64386		6.45389	6.54147	6.52356	2.19849		1.26045	-0.432824	-0.207561	-5.71786		3.70044	0.0608393	0.778444		0.360079	0.910942	0.414552		2.69561	0.028082	-0.18186		0.494109	-1.00416	-2.2988		-6.09381	-5.63053	-6.01171		1.43515	0.460906	0.0257011
	2.21216	0.829021	3.07724	-2.71786		7.12345	6.93562	6.42626	2.36457		0.470553	-2.7084	0.39835	-5.87832		1.6343	1.32193	0.956124		2.41877	0.117865	0.879404		1.38931	-0.616671	0.134033		-0.577863	-2.13527	-1.63124		-4.70468	-6.81775	-5.97858		0.918762	2.09173	-0.264317
	2.39497	2.41053	2.58736	-2.41889		6.90689	6.90291	6.85798	1.34483		1.14965	1.0505	0.43082	-5.50635		2.25516	1.40637	0.423633		2.04793	2.55186	0.95133		1.78209	2.05597	-0.0475953		-0.139811	-2.14278	-2.01997		-4.85896	-4.35105	-5.50646		0.632433	1.00546	-0.478416
	2.79896	0.964214	2.44361	-1.96016		7.13058	6.77987	6.45779	1.81147		0.773996	-1.02915	0.200379	-4.08314		1.66336	-0.0920534	0.481055		1.57305	1.57191	-0.0465199		0.968291	0.0614005	-0.254852		-1.13559	-0.865074	-0.0942574		-5.55753	-5.20796	-5.43884		0.194295	1.09055	-0.455231
	3.16563	2.42261	0.575312	-1.68501		6.97801	7.15474	5.39232	1.88362		1.30069	1.37256	-2.53952	-5.57347		3.82782	0.287347	0.432717		2.20175	1.7227	-0.0901531		1.45618	1.06109	0.0310372		0.662187	-1.01128	0.134059		-4.77626	-5.43204	-5.84504		0.155484	-0.311477	2.57056
	2.68296	2.49615	0.298658	-0.298673		7.25229	6.51576	5.75489	3.37851		1.19616	0.520271	-1.56918	-5.38082		4	0.353374	0.463434		2.09882	-0.362399	-0.116981		2.46494	0.364142	-0.178032		1.31704	-1.2984	-1.67079		-5.15346	-6.87816	-6.09426		1.26879	-0.156128	1.39115
	3.34473	0.500707	-0.810966	-1.98279		7.52035	6.94741	5.97728	2.03562		1.48451	-0.998559	-1.9771	-2.02915		2.44018	0.789536	0.471012		2.23933	1.17746	1.34832		3.04629	1.12604	-0.0371572		-0.904551	-1.15701	-2.37297		-5.28102	-5.76995	-5.41986		1.56179	2.1246	1.93994
	0.393233	2.68529	2.13422	-2.05289		6.64151	7.03646	6.76818	1.83996		1.40574	1.31268	0.185232	-4.92139		1.03788	1.82022	0.519323		0.669824	1.71736	1.18147		2.94576	1.95952	-0.0155286		0.644645	-0.956134	-1.18555		-5.97169	-5.3191	-4.94781		1.54002	0.646832	-0.200761
	2.30086	1.8782	2.84398	-2.30757		6.45911	6.99498	6.12928	2.39232		-0.275035	-0.91414	0.714575	-6.26534		0.366586	0.866921	0.0510324		1.76752	1.36198	-0.284951		0.943148	0.0614005	1.31622		-1.93427		-0.0864711		-4.6916	-5.633	-4.92881		1.21818	0.975541	0.601646
	3.12487	-0.318836	1.70487	-2.38836		7.04364	5.5357	4.64386	1.01436		1.25801	-2.11166	-0.481969	-5.96578		3.29949	0.629213	0.334012		2.66199	0.35606	0.812893		1.69505	0.23824	-0.302869		0.174627		-2.82465		-4.38164	-5.17964	-5.16439		0.437046	2.3499	0.1791
	2.64999	1.92761	0.137504	-2.58208		7.31874	7.01591	5.97728	0.879706		1.39666	0.790555	-3.15843	-5.79586		2.33816	1.77894	1.188		2.42878	2.00972	1.3556		2.81865	0.728351	-0.389997		-0.311827		-0.581772		-4.88996	-5.00619	-5.38587		1.42199	-0.0622042	2.76843
	2.70576	2.93595	3.15866	-1.3474		7.31752	7.0607	6.74147	3.53605		1.34079	0.977717	1.01863	-5.05889		1.76326	2.24224	0.254277		1.88858	2.53401	-0.056295		2.70817	1.72668	0.153691		-0.942505		-1.6833		-5.42894	-4.52669	-6.28511		1.36738	0.748959	-0.864943
	0.0189371	3.19837	1.76977	-2.51457		4.33997	7.04373	6.22882	1.40054		1.25801	1.36698	-0.567041	-5.96578		0.96499		0.39736		2.45943	2.22972	0.0261191		2.57201	2.33442	-0.183503		-0.845273		-1.58142		-4.66421	-4.81402	-5.64631		1.314	0.967438	0.383537
	1.81026		0.0703893	-2.17137		7.12364		5.67243	5.25172		-2.32193		-1.52284	-5.50635		2.05311		0.290419		1.03395		-0.221791		1.57777		-0.208383		-0.633949		-1.79375		-5.78623		-5.86565		3.8997		1.31446
	2.68706		0.887525	-2.05289		6.82018		5.64386	1.64616		0.288127		-2.1976	-5.50635		0.273246		0.213447		-0.365981		1.31123		0.802178		-0.163364		-0.492339		-2.89099		-6.12851		-5.44365		0.514051		2.03424
	0.108251		2.08066	-1.02621		3.47783		6.75489	1.30451		1.32193		-0.516636	-5.32193		1.83387		0.203246		1.77179		0.725825		2.41895		-0.0788609		-0.143698		-2.07108		-5.15141		-5.82876		1.09702		0.437775
	0.765585		1.87184	-2.84684		5.76252		6.55459	1.66448		-0.821928		-0.852042	-5.71786		1.42957		0.176844		0.606005		0.465673		-0.0611557		-0.093721		-1.04805		-2.49124		-6.37621		-6.11929		0.760772		0.758321
	1.97756		2.0072	-2.74662		6.9232		6.58496	2.45943		-1.10899		-0.62371	-5.87832		2.21501		0.309918		1.81284		1.45963		-0.0816549		-0.293965		-1.05402		0.976736		-5.07617		-5.49456		1.02734		0.329745
	2.47762		3.09424	-2.44222		6.98222		6.9542	1.75275		0.772432		1.31499	-4.8365		1.8539		2.05398				-0.049388		1.80303		1.80273		-0.809118		-2.60305				-6.25884		1.0306		0.487741
	3.26903		0.0565835	-2.84684		6.88901		6.20945	0.9855		1.10395		-0.378945	-5.38082				0.343677				0.028025		0.326658		-0.367405				-2.583				-5.92617		-0.777289		0.0115396
	2.66302		2.24793	-2.37333				5.9542	2.04963		1.26303		0.206643	-5.96578				0.339198				-0.207305		1.93211		-0.326884								-6.76189		0.669073		-0.533527
			-0.577767	-2.41889				6.55459	4.59096		1.0855		-2.7084	-4.92139								1.40631		2.42877		-0.215651								-5.51256		1.34327		2.49275
			2.80116	-2.68966				6.91886	1.47508				1.20226	-4.92139								1.16573				0.105604								-5.41924				-1.09666
			1.07724	-2.662				6.58496	2.4489				-1.23107	-5.38082								0.787561				-0.0803911								-5.72023				1.15068
			2.94673	-2.41889				6.50779	2.52105				0.68437	-5.38082								1.11923				-0.111862								-5.58121				-0.796232
			2.9222	-3.2109				6.70044	1.22033				1.0165	-5.32193												0.122995												-0.893502
				-2.08314					3.52356					-4.71786
				-1.73216					1.61353					-4.32193
				-2.4344					2.87578					-5.05889
	A) anti-S1 IgG [AU]					B) anti-N IgG [AU]					C) anti-RBD IgG [OD]					D) anti-S IgG CD16 activation [fold increase]				E) anti-N IgG CD16 activation [fold increase]				F) anti-RBD IgG CD16 activation [fold increase]				G) CD16 activation relative to anti S1				H) CD16 activation relative to ant N				I) CD16 activation relative to anti RBD
	Critical	Severe	Mild	HD		Critical	Severe	Mild	HD		Critical	Severe	Mild	HD		Critical	Severe	Mild		Critical	Severe	Mild		Critical	Severe	Mild		Critical	Severe	Mild		Critical	Severe	Mild		Critical	Severe	Mild
	7.85185	4.50182	0.41	0.245		153.985	109.982	21	4.14		2.39513	1.86	0.11	0.022		6.925	2.57895	1.39758		5.67411	3.54054	1.08231		7.31237	1.26087	0.98461		0.881958	0.572867	0.288756		0.0368485	0.0321921	0.0117642		3.05302	0.677887	8.951
	9.23	1.73286	4.84	0.16		87.6626	93.1493	92	4.59		2.39571	0.74081	0.866	0.019		13	1.04307	1.71528		1.2835	1.88027	1.33288		6.47826	1.01966	0.881566		1.40845	0.498561	0.203232		0.0146413	0.0201856	0.0154987		2.70411	1.37641	1.01797
	4.63368	1.77648	8.44	0.152		139.435	122.413	86	5.15		1.38564	0.153	1.318	0.017		3.10436	2.5	1.94009		5.34714	1.08513	1.83962		2.61954	0.652174	1.09736		0.669956	0.227625	0.32281		0.0383486	0.00886446	0.0158588		1.89049	4.26257	0.832593
	5.25967	5.3167	6.01	0.187		120	119.669	116	2.54		2.21861	2.07125	1.348	0.022		4.77387	2.6507	1.3413		4.13514	5.86388	1.93365		3.43923	4.15823	0.967548		0.907638	0.226443	0.246563		0.0344595	0.0490007	0.0219983		1.55018	2.00759	0.717765
	6.95936	1.951	5.44	0.257		140.126	109.886	87.9	3.51		1.71	0.49	1.149	0.059		3.16754	0.938186	1.39576		2.97533	2.97297	0.968269		1.95652	1.04348	0.838073		0.455149	0.549018	0.936754		0.0212333	0.027055	0.023054		1.14416	2.12955	0.729393
	8.97326	5.36142	1.49	0.311		126.063	142.492	42	3.69		2.46347	2.5893	0.172	0.021		14.2	1.22039	1.34977		4.60035	3.30054	0.939423		2.7438	2.0865	1.02175		1.58248	0.496105	1.09738		0.0364924	0.023163	0.0173967		1.1138	0.805816	5.94039
	6.42173	5.64179	1.23	0.813		152.46	91.504	54	10.4		2.29129	1.43422	0.337	0.024		16	1.27754	1.37882		4.28359	0.77787	0.922115		5.52105	1.28712	0.883908		2.49154	0.406576	0.314082		0.0280965	0.00850094	0.0146368		2.40959	0.89743	2.62287
	10.1593	1.41491	0.57	0.253		183.59	123.418	63	4.1		2.79821	0.5005	0.254	0.245		5.42711	1.72852	1.38608		4.72177	2.26178	2.54615		8.26087	2.18259	0.974573		0.534199	0.44844	0.193048		0.025719	0.0183262	0.0233592		2.95219	4.36082	3.8369
	1.31333	6.43212	4.39	0.241		99.8377	131.276	109	3.58		2.64953	2.48403	1.137	0.033		2.05321	3.53135	1.43328		1.59088	3.28833	2.26808		7.7048	3.88932	0.989294		1.56335	0.515436	0.439657		0.0159346	0.0250491	0.0324011		2.90799	1.56573	0.870092
	4.92751	3.67617	7.18	0.202		87.9807	127.555	70	5.25		0.82643	0.53066	1.641	0.013		1.2893	1.82377	1.03601		3.40468	2.57038	0.820769		1.92272	1.04348	2.49013		0.261653		0.941824		0.038698	0.0201511	0.0328308		2.32653	1.96638	1.51745
	8.72325	0.801717	3.26	0.191		131.931	46.3887	25	2.02		2.39165	0.231381	0.716	0.016		9.84569	1.54672	1.26051		6.32907	1.27993	1.75673		3.23789	1.17955	0.810639		1.12867		0.141155		0.0479726	0.0275913	0.0278846		1.35383	5.09788	1.13218
	6.27664	3.80426	1.1	0.167		159.647	129.419	63	1.84		2.63291	1.72974	0.112	0.018		5.05659	3.43174	2.27837		5.38439	4.02703	2.55904		7.05503	1.65674	0.763131		0.805621		0.668143		0.0337268	0.0311161	0.0239162		2.67955	0.9578	6.81367
	6.52402	7.65262	8.93	0.393		159.511	133.501	107	11.6		2.5329	1.96935	2.026	0.03		3.39463	4.7313	1.19274		3.7027	5.7918	0.961731		6.53493	3.30964	1.11241		0.520329		0.31137		0.0232128	0.0433841	0.0128231		2.58002	1.68058	0.549068
	1.01321	9.17922	3.41	0.175		20.2517	131.939	75	2.64		2.39165	2.5793	0.675	0.016		1.95205		1.3171		5.50001	4.69042	1.01827		5.94636	5.04348	0.880562		0.556605		0.334152		0.0394398	0.0355498	0.0199661		2.4863	1.95537	1.30454
	3.50706		1.05	0.222		139.453		51	38.1		0.2		0.348	0.022		4.15		1.223		2.04762		0.8575		2.98509	1	0.865507		0.64441		0.288422		0.0181205		0.01715		14.9254		2.48709
	6.44		1.85	0.241		113		50	3.13		1.22105		0.218	0.022		1.20852		1.15946		0.775941		2.48154		1.74373	1	0.892941		0.710872		0.134811		0.0142934		0.0229772		1.42805		4.09606
	1.07792		4.23	0.491		11.1412		108	2.47		2.5		0.699	0.025		3.56491		1.15129		3.41477		1.65385		5.34783		0.946805		0.905196		0.237981		0.0281366		0.0175941		2.13913		1.35451
	1.70006		3.66	0.139		54.2866		94	3.17		0.565685		0.554	0.019		2.69366		1.13041		1.52204		1.38096		0.958496		0.937103		0.483621		0.177853		0.0120384		0.014385		1.6944		1.69152
	3.93828		4.02	0.149		121.364		96	5.5		0.463618		0.649	0.017		4.64286		1.23964		3.51333		2.75038		0.944973		0.815657		0.481624		1.96801		0.0296429		0.0221805		2.03826		1.25679
	5.56978		8.54	0.184		126.432		124	3.37		1.70815		2.488	0.035		3.61476		4.1525				0.966346		3.48952		3.48879		0.570731		0.16459				0.0130587				1.40225
	9.64		1.04	0.139		118.522		74	1.98		2.14942		0.769	0.024				1.26899				1.01962		1.2541		0.775176				0.166894				0.0164454				1.00803
	6.33356		4.75	0.193				62	4.14		2.4		1.154	0.016				1.26505				0.866154		3.81612		0.797257								0.0092144				0.690864
			0.67	0.187				94	24.1		2.12211		0.153	0.033								2.65058		5.38433		0.861158								0.0219056				5.62848
			6.97	0.155				121	2.78				2.301	0.033								2.24346				1.07595								0.0233694				0.467599
			2.11	0.158				96	5.46				0.426	0.024								1.72615				0.945801								0.0189687				2.22019
			7.71	0.187				91	5.74				1.607	0.024								2.17231				0.925393								0.0208876				0.575851
			7.58	0.108				104	2.33				2.023	0.025												1.08899												0.538306
				0.236					11.5					0.038
				0.301					3.06					0.05
				0.185					7.34					0.03
	Figure 3
	A) Fucosylation levels [OD 450nm] normalized to anti-S1 ELISA
	Critical High	Critical low	Severe high	Severe low	mild high	mild low
	0.701447	0.96795	0.557018	0.841088	XX	1.09681
	0.589424	1.1667	0.714189	1.13495	XX	1.03998
	0.536387	1.1543	0.655367	0.925757	XX	0.929448
	B) Fucosylation levels [OD 450nm] normalized to anti-N ELISA
	Critical High	Critical low	Severe high	Severe low	mild high	mild low
	0.542079	0.749319	0.493481	0.7312	XX	0.539926
	0.355521	1.28916	0.34963	0.6852	XX	0.311186
	0.32606	0.806437	0.659757	0.9168	XX	0.518074
	Figure 4
	A) relative CD16A activation [log2 fold increase]				B) relative CD16A activation [log2 fold increase] Cohorts						C) relative CD16A activation [log2 fold increase] Cohorts_VOCs				D) Clinical Score			E) relative CD16A activation [log2 fold increase] Cohorts vs SLE						F) relative CD16A activation [log2 fold increase] critically diseased patients
	COVID-19	HD			Critical	severe	mild	hd	ARDS Control Group		Critical	mild	HD		high IC Act.	low IC act.		Critical	mild	HD				Days/Patients [n]	1	2	3	4	5	6	7	8	9	10	11	12	13	14	15	16	17	18	19	20	21	22	23	24	25
	2.40324	0.267965			2.40324	2.76141	0.708467	0.267965	-0.303017		3.16022	0.337235	1.14785		1	2		1.9459	1.37101	-0.12358				4	0.923355	1.77608	-0.235108							-0.9609				-0.0225152	-0.175715									-0.222886
	1.69579	0.114446			1.69579	-0.545848	-0.161813	0.114446	-0.111875		3.40608	0.344828	1.10545		0	4		1.9421	1.62549	-0.111931				7		2.25516		-0.472146				0.105688	2.6322				2.76542			-0.760272	-0.0890772						2.57434
	2.54375	0.31985			2.54375	2.93291	-0.0519468	0.31985	-0.216302		3.15239	0.181633	0.968398		1	0		1.59712	1.48117	-0.303178				10		2.51905	1.07332	0.650048	1.14286	2.33121			2.56744	-0.622666				0.0711929		-0.794695	-0.277203	2.69387	-0.667342				2.01508	-0.347744	0.372316
	2.59829	0.0319222			2.59829	-0.25364	0.19635	0.0319222	-0.793549		0.131607	0.989139	1.24031		1	2		1.931	1.62978	-0.0318878				13		2.16203	2.63057		2.13171	2.97052	2.15149		2.80713	-0.519185	2.35464		2.70671	1.32417		-0.576478	-0.217684	2.66117	-0.820241				2.32449	0.488909	-0.163658
	2.19537	0.0462519			2.19537	-0.176279	0.0780298	0.0462519	0.428843		0.0190776	0.982461	1.45899		0	1		1.93981	1.59594	-0.0172133				16			2.69043	2.78854		2.9453	-0.302291	2.64746	2.92573	-0.0874628	2.70175		2.46281		0.619941	-0.319223	2.66311	2.46972	1.87633		0.0877678	-0.364596	2.84376	-0.184311	-0.130857
	2.77966	0.112701			2.77966	0.205663	0.341475	0.112701	0.691878		3.47883	0.996389	1.39598		4	1		1.83451	1.06166	-0.0531386				19	2.50138		2.56459	2.62956		2.57618	2.42406	2.59051	2.70897	-0.295216	2.59843		2.37887	2.81788	2.36235	2.2485	2.38517	2.35755				0.578531	2.50041	-0.0571566	-0.169146
	2.12215	0.104297			2.12215	0.33521	-0.202571	0.104297	-0.67364		3.54283	0.849332	0.969626		0	0		1.22782	-0.15798					22	2.35951			2.70858			2.76408		2.47264	-0.242926	2.46488		2.10431		2.55911	2.08759	2.156	2.72277					2.43656	0.0714681	-0.0522189
	2.60975	0.0600786			2.60975	0.843876	0.764095	0.0600786	-0.315555		2.23265	1.33199	1.09873		4	0		0.704153	1.22715					25	2.23361		2.40929	1.642					0.0306294	-0.630131	2.66904	2.516	1.83878		1.91394	1.8062	1.99547	2.30113	2.60806	2.39034	-0.113641		2.43181	-0.251079	0.231278
	2.47997	-0.0253261			2.47997	-0.0801333	-0.324403	-0.0253261	0.0669502		0.310542	1.0054			1	0		1.69593	0.218745
	-0.279052	0.144471			-0.279052	0.962269	-0.356706	0.144471	-0.380196		2.08808	1.08746			2	0		1.37527	0.17558
	2.54733	0.032476			2.54733	1.5075	-0.211586	0.032476	-0.499765		3.53878	1.01792			3	0			0.727439
	2.516	0.114969			2.516	2.27024	-0.113136	0.114969	-0.313935		3.23429				4	0
	2.33575	0.0969032			2.33575	2.58352	1.35314	0.0969032	-0.428997		2.1342				1	0
	2.25628	0.0816439			2.25628	1.21955	-0.0991266	0.0816439	1.15029		3.37108				3	0
	2.20295	0.106578			2.20295		-0.2694	0.106578	-0.236588		0.956423				3	0
	1.49326	-0.371158			1.49326		0.693414	-0.371158	-0.29956		2.60354				4	1
	2.32209	-0.325247			2.32209		-0.246366	-0.325247	-0.40864						0	0								F) relative CD16A activation [fold increase] critically diseased patients
	2.52094	-0.483095			2.52094		0.614338	-0.483095	-0.447459						1	0
	2.2947	-0.279464			2.2947		0.184487	-0.279464	-0.40864						2	0								Days/Patients [n]	1	2	3	4	5	6	7	8	9	10	11	12	13	14	15	16	17	18	19	20	21	22	23	24	25
	2.39034	0.472105			2.39034		0.465807	0.472105	0.32577						1	1								4	1.89652	3.42494	0.849621							0.513736				0.984515	0.885329									0.85685
	-0.00942472	-0.2692			-0.00942472		0.582705	-0.2692	-0.156463						0	1								7		4.77387		0.720891				1.07601	6.19972				6.79945			0.590385	0.940124						5.95597
	0.0222851	-0.432827			0.0222851		-0.0846478	-0.432827	-0.0234327						2									10		5.73205	2.10427	1.56922	2.20819	5.03228			5.92757	0.64947				1.05058		0.576465	0.825189	6.47047	0.629666				4.04202	0.785812	1.29443
	2.54791	-0.159685			2.54791		-0.219566	-0.159685	-0.312939						0									13		4.47543	6.1927		4.38238	7.83819	4.44286		6.99891	0.697766	5.11468		6.52832	2.50388		0.670599	0.859945	6.32546	0.566347				5.00888	1.40338	0.892759
	-0.014865	-0.591608			-0.014865		-0.360223	-0.591608	0.830075						2									16			6.45505	6.90928		7.70236	0.810963	6.26564	7.59859	0.941176	6.5059		5.51288		1.53681	0.801501	6.33395	5.53935	3.67139		1.06272	0.776686	7.1789	0.880069	0.913289
	-0.0972437	-0.274965			-0.0972437		1.78506	-0.274965	-0.0563913						3									19	5.66226		5.91587	6.18838		5.96357	5.36678	6.02312	6.53854	0.81495	6.05627		5.20129	7.05127	5.14206	4.75188	5.22406	5.125				1.49333	5.65847	0.961157	0.889369
	2.56572	-0.0634313			2.56572		0.623344	-0.0634313	-0.311944						1									22	5.13195			6.53678			6.79313		5.55058	0.84503	5.52081		4.29991		5.89345	4.25038	4.45677	6.60141					5.41348	1.05079	0.964452
	2.76141	-0.17817					-0.2692	-0.17817	-0.0731571						0									25	4.70308		5.31212	3.12098					1.02146	0.646118	6.36008	5.71992	3.57707		3.76837	3.4972	3.98747	4.92843	6.09682	5.24282	0.924252		5.3957	0.840268	1.17387
	-0.545848	0.313417					-0.0835234	0.313417	-0.428997						2
	2.93291	0.166148						0.166148	-0.671871						4
	-0.25364	1.78598						1.78598	-0.527079						1
	-0.176279								-0.224247						4
	0.205663								-0.215729						3
	0.33521								-0.401211						1
	0.843876								-0.34109						1									F) relative CD16A activation [log2 fold increase] severely diseased patients
	-0.0801333								-0.562299						2
	0.962269								-0.143125															Days/Patients [n]	1	2	3	4	5	6	7	8	9	10	11	12	13	14
	1.5075								-0.348215															4				-0.544899	-0.908513		-0.407189	-0.217778	-0.867297				-0.275323
	2.27024								-0.702244															7	-0.385229		-0.452216		-0.607934				-0.641382				-0.369434	0.0673243
	2.58352								-0.186949															10	2.55901	0.134944	1.45717		-0.301878		-0.225281			-0.184583		2.05396
	1.21955								-0.567863															13		-0.181296	2.93291	-0.473402	-0.0819325		0.112455	-0.19284		-0.246739		2.34303		1.10823
	0.708467								-0.378512															16	2.76141			-0.0647363	-0.429997	0.219838	-0.0840193	0.631054			0.16856		2.58352
	-0.161813								-0.562299															19		-0.592311				0.191348	-0.381103	1.55214	-0.0627239		0.3297	2.26755		1.32289
	-0.0519468								-0.753085															22								1.18213	-0.0164059	1.32155	2.17573	1.97313
	0.19635								-0.755113															25									-0.236094	1.00058	2.44167	2.16738
	0.0780298								-0.190814
	0.341475								-0.184425
	-0.202571								-0.866538
	0.764095
	-0.324403
	-0.356706
	-0.211586
	-0.113136
	1.35314																							F) relative CD16A activation [fold increase] severely diseased patients
	-0.0991266
	-0.2694																							Days/Patients [n]	1	2	3	4	5	6	7	8	9	10	11	12	13	14
	0.693414																							4				0.68544	0.532734		0.754091	0.859889	0.548173				0.826265
	-0.246366																							7	0.765657		0.730919		0.656136				0.641099				0.774086	1.04777
	0.614338																							10	5.89304	1.09805	2.7457		0.811196		0.855429			0.879904		4.15243
	0.184487																							13		0.88191	7.63649	0.720264	0.944791		1.08107	0.874882		0.842799		5.07368		2.15581
	0.465807																							16	6.7806			0.95612	0.742263	1.1646	0.943426	1.5487			1.12394		5.99402
	1.55922																							19		0.663279				1.14183	0.76785	2.93252	0.957455		1.25675	4.81505		2.50166
	0.582705																							22								2.26911	0.988693	2.49935	4.51814	3.92619
	-0.0846478																							25									0.849041	2.0008	5.43271	4.49208
	-0.219566
	-0.360223
	1.78506
	0.623344
	-0.2692
	-0.0835234
	A) relative CD16A activation [fold increase]				B) relative CD16A activation [fold increase] Cohorts						C) relative CD16A activation [fold increase] Cohorts_VOCs							E) relative CD16A activation [fold increase] Cohorts vs SLE
	COVID-19	HD			Critical	severe	mild	hd	ARDS Control Group		Critical	mild	HD					Critical	mild	HD
	5.28989	1.20411			5.28989	6.7806	1.63407	1.20411	0.810556		8.93965	1.26333	2.21583					3.85279	2.58651	0.917907
	3.23953	1.08256			3.23953	0.684988	0.893901	1.08256	0.925385		10.6006	1.27	2.15167					3.84264	3.08547	0.925349
	5.83101	1.2482			5.83101	7.63649	0.964634	1.2482	0.860769		8.89128	1.13417	1.95667					3.02538	2.79174	0.810465
	6.05569	1.02237			6.05569	0.838777	1.1458	1.02237	0.576923		1.09551	1.985	2.3625					3.8132	3.09465	0.97814
	4.58008	1.03258			4.58008	0.884983	1.05558	1.03258	1.34615		1.01331	1.97583	2.74917					3.83655	3.02291	0.98814
	6.86692	1.08125			6.86692	1.15322	1.26705	1.08125	1.61538		11.1489	1.995	2.63167					3.5665	2.08733	0.963837
	4.35343	1.07497			4.35343	1.26156	0.869	1.07497	0.626923		11.6546	1.80167	1.95833					2.34213	0.896279
	6.10396	1.04252			6.10396	1.79487	1.6983	1.04252	0.803542		4.69995	2.5175	2.14167					1.62919	2.34105
	5.57886	0.982598			5.57886	0.94597	0.798629	0.982598	1.0475		1.24017	2.0075						3.23985	1.16372
	0.824133	1.10533			0.824133	1.94837	0.780946	1.10533	0.768333		4.25182	2.125						2.59416	1.12942
	5.84551	1.02277			5.84551	2.84317	0.863587	1.02277	0.707222		11.6219	2.025							1.6557
	5.71992	1.08295			5.71992	4.82402	0.924576	1.08295	0.804445		9.41059
	5.04814	1.06948			5.04814	5.99402	2.55467	1.06948	0.742778		4.38994
	4.77758	1.05822			4.77758	2.32874	0.933598	1.05822	2.21958		10.3466
	4.60419	1.07667			4.60419		0.829664	1.07667	0.84875		1.94049
	2.81524	0.773162			2.81524		1.61711	0.773162	0.8125		6.07778
	5.00056	0.798162			5.00056		0.843017	0.798162	0.753333
	5.73954	0.715441			5.73954		1.53086	0.715441	0.733333
	4.90651	0.823897			4.90651		1.13641	0.823897	0.753333
	5.24282	1.38713			5.24282		1.38109	1.38713	1.25333
	0.993489	0.829779			0.993489		1.49765	0.829779	0.897222
	1.01557	0.740809			1.01557		0.943015	0.740809	0.983889
	5.84787	0.895221			5.84787		0.858824	0.895221	0.805
	0.989749	0.663603			0.989749		0.779044	0.663603	1.77778
	0.934817	0.826471			0.934817		3.44632	0.826471	0.961667
	5.92049	0.956985			5.92049		1.54044	0.956985	0.805556
	6.7806	0.883824					0.829779	0.883824	0.950556
	0.684988	1.24265					0.94375	1.24265	0.742778
	7.63649	1.12206						1.12206	0.627692
	0.838777	3.44853						3.44853	0.693958
	0.884983								0.856042
	1.15322								0.861111
	1.26156								0.757222
	1.79487								0.789445
	0.94597								0.677222
	1.94837								0.905556
	2.84317								0.785555
	4.82402								0.614615
	5.99402								0.878462
	2.32874								0.674615
	1.63407								0.769231
	0.893901								0.677222
	0.964634								0.593333
	1.1458								0.5925
	1.05558								0.876111
	1.26705								0.88
	0.869								0.548462
	1.6983
	0.798629
	0.780946
	0.863587
	0.924576
	2.55467
	0.933598
	0.829664
	1.61711
	0.843017
	1.53086
	1.13641
	1.38109
	2.94695
	1.49765
	0.943015
	0.858824
	0.779044
	3.44632
	1.54044
	0.829779
	0.94375
	Figure 5
		IC CD16 relative to mild	SCD16 relative to mild	S1 ELISA relativ to mild	N CD16 relative to mild	N ELISA relative to mild
	Critical	7.93271	3.44746	1.38594	2.8644	1.07494
	Severe	4.37561	1.68964	1.09162	2.55355	1.09177
	Mild	1	1	1	1	1
	Supplement Figure 1
	A) PCT values [log2]			B) ELISA anti S1 IgG		C) ELISA anti N IgG		D) anti S1 IgG [log2 AU]			E) anti N IgG [log2 AU]			F) anti RBD IgG [log2 OD]
	Superinfection	no Superinfection		HD [log2 AU]		HD [log2 AU]		deceased	discharged		deceased	discharged		deceased	discharged
	6.74685	-3.12029		-2.02915		2.04963		3.20633	2.97303		6.97801	7.26664		1.26045	1.2601
	1.19219	0.584222		-2.64386		2.19849		3.16563	2.21216		7.52035	6.45389		1.19616	0.470553
	-1.2863	0.629939		-2.71786		2.36457		3.34473	2.39497		6.64151	7.12345		1.40574	1.14965
	2.25724	3.46933		-2.41889		1.34483		0.393233	2.19219		7.04364	6.90689		-0.275035	0.773996
	2.02928	0.404903		-1.96016		1.81147		3.12487	2.79896		7.31874	7.13058		1.39666	1.30069
	-0.556393	3.49554		-1.68501		1.88362		2.64999	2.68296		7.12364	7.25229		1.34079	1.48451
	5.21023	-4.18442		-0.298673		3.37851		1.81026	2.30086		6.82018	6.45911		0.288127	1.25801
	2.65382	-1.45403		-1.98279		2.03562		2.68706	2.70576		3.47783	7.31752		1.32193	1.25801
	-0.922757	-3.64386		-2.05289		1.83996		0.108251	0.0189371		7.0607	4.33997		-0.821928	-2.32193
	1.6516	-3		-2.30757		2.39232		2.93595	0.765585			7.02237		0.977717	-1.10899
	-0.769387	-2.22882		-2.38836		1.01436			1.97756			7.08746			0.772432
	0.901108	-2.25154		-2.58208		0.879706			2.47762			5.76252			1.10395
	4.47795	-1.82794		-1.3474		3.53605			3.26903			6.9232			1.26303
	1.89012	-3.42146		-2.51457		1.40054			2.66302			6.98222			1.0855
	2.92529			-2.17137		5.25172			2.17051			6.92227			0.895303
	2.10434			-2.05289		1.64616			0.793152			6.88901			-0.432824
	-1.53235			-1.02621		1.30451			0.829021			6.78112			-2.7084
	1.65764			-2.84684		1.66448			2.41053			6.54147			1.0505
	-1.94342			-2.74662		2.45943			0.964214			6.93562			-1.02915
	-5.64386			-2.44222		1.75275			2.42261			6.90291			1.37256
				-2.84684		0.9855			2.49615			6.77987			0.520271
				-2.37333		2.04963			0.500707			7.15474			-0.998559
				-2.41889		4.59096			2.68529			6.51576			1.31268
				-2.68966		1.47508			1.8782			6.94741			-0.91414
				-2.662		2.4489			-0.318836			7.03646			-2.11166
				-2.41889		2.52105			1.92761			6.99498			0.790555
				-3.2109		1.22033			3.19837			5.5357			1.36698
				-2.08314		3.52356						7.01591
				-1.73216		1.61353						7.04373
				-2.4344		2.87578
				-2.52284		1.8679
	A) PCT values			B) ELISA anti S1 IgG		C) ELISA anti N IgG		D) anti S1 IgG [AU]			E) anti N IgG [AU]			E) anti RBD IgG [OD]
	Superinfection	no Superinfection		HD [AU]		HD [AU]		deceased	discharged		deceased	discharged		deceased	discharged
	107.4	0.115		0.245		4.14		9.23	7.85185		126.063	153.985		2.39571	2.39513
	2.285	1.49923		0.16		4.59		8.97326	4.63368		183.59	87.6626		2.29129	1.38564
	0.41	1.5475		0.152		5.15		10.1593	5.25967		99.8377	139.435		2.64953	2.21861
	4.78077	11.0757		0.187		2.54		1.31333	4.57		131.931	120		0.82643	1.71
	4.082	1.324		0.257		3.51		8.72325	6.95936		159.647	140.126		2.63291	2.46347
	0.68	11.2788		0.311		3.69		6.27664	6.42173		139.453	152.46		2.5329	2.79821
	37.02	0.055		0.813		10.4		3.50706	4.92751		113	87.9807		1.22105	2.39165
	6.29333	0.365		0.253		4.1		6.44	6.52402		11.1412	159.511		2.5	2.39165
	0.5275	0.08		0.241		3.58		1.07792	1.01321		133.501	20.2517		0.565685	0.2
	3.14182	0.125		0.202		5.25		7.65262	1.70006			130			0.463618
	0.586667	0.213333		0.191		2.02			3.93828			136			1.70815
	1.8675	0.21		0.167		1.84			5.56978			54.2866			2.14942
	22.2843	0.281667		0.393		11.6			9.64			121.364			2.4
	3.70667	0.0933333		0.175		2.64			6.33356			126.432			2.12211
	7.59625			0.222		38.1			4.50182			121.286			1.86
	4.3			0.241		3.13			1.73286			118.522			0.74081
	0.345714			0.491		2.47			1.77648			109.982			0.153
	3.155			0.139		3.17			5.3167			93.1493			2.07125
	0.26			0.149		5.5			1.951			122.413			0.49
	0.02			0.184		3.37			5.36142			119.669			2.5893
				0.139		1.98			5.64179			109.886			1.43422
				0.193		4.14			1.41491			142.492			0.5005
				0.187		24.1			6.43212			91.504			2.48403
				0.155		2.78			3.67617			123.418			0.53066
				0.158		5.46			0.801717			131.276			0.231381
				0.187		5.74			3.80426			127.555			1.72974
				0.108		2.33			9.17922			46.3887			2.5793
				0.236		11.5						129.419
				0.301		3.06						131.939
				0.185		7.34
				0.174		3.65
	Supplement Figure 2
	Anti-S1 IgG [log2 AU] critically diseased patients																														Anti-S1 IgG [log2 AU] severely diseased patients
	Days/Patients [n]	1	2	3	4	5	6	7	8	9	10	11	12	13	14	15	16	17	18	19	20	21	22	23	24	25	26	27			Days/Patients [n]	1	2	3	4	5	6	7	8	9	10	11	12	13	14
	4	-0.249822			-3.52284							-3.2109				-3.81604	-2.9477									2.45257					4					-1.35703		-1.05289		-3.4112				-2.29336
	7			2.65891			-1.22432	0.400538		-2.7084	2.61589				0.659925			-2.40354	-3.04692						-3.77596						7	-1.87188		-1.54793		-1.28873				-3.01567				-2.22432
	10			3.14731	-1.51457	-0.904497	-0.161653	2.69822			3.24709	-3.23466				-2.32193		-2.12289	-3.29336	2.03914	-2.37333				-1.98745						10	-1.93236	-3.09542	-2.53952		-1.00467		2.21694		-1.34008	-2.1976		1.10434
	13	2.95233		3.20633	2.07382		2.38978		3.06523		3.29533	-3.09542			3.03778	2.5656		-1.1297	-2.75633		-2.81586				-1.30988		3.26604	2.15381			13		-1.8935	-0.873027	1.91821	-0.384505		2.5286	-1.8997		-0.248468		1.80468	2.57625	3.17951
	16				2.3505	2.29248		2.76129		2.72901	3.08066	0.991839	2.01436		2.79494	2.58736	2.7541	0.536053	0.863938		-0.0210204			0.354113	2.13452						16	1.97085			2.63442	1.64155	2.23879	2.37851			1.95977	-2.64514	1.96649	3.65535
	19	2.9542				2.36055		2.89142	3.26604			-1.52569	2.58736		3.29278	2.79701	2.71873		1.99639	2.68706	2.51602			2	2.48531	2.49057	3.26903	2.64846			19		2.44095	2.53107	2.80529		2.60644	2.47768		2.78202	2.38681	1.06929	1.94746		3.21723
	22					2.45821		2.74416		2.63691		1.3916					2.66517		2.57046						2.5395			2.64675			22	2.37016							2.90111	2.65391	2.23266	1.91594	2.4957
	Anti-S1 IgG [AU] critically diseased patients																														Anti-S1 IgG [AU] severely diseased patients
	Days/Patients [n]	1	2	3	4	5	6	7	8	9	10	11	12	13	14	15	16	17	18	19	20	21	22	23	24	25	26	27			Days/Patients [n]	1	2	3	4	5	6	7	8	9	10	11	12	13	14
	4	0.841			0.087							0.108				0.071	0.129615									5.47391					4					0.390384		0.482		0.094				0.204
	7			6.31557			0.428	1.32		0.153	6.13				1.58			0.189	0.121						0.073						7	0.273218		0.342		0.40931				0.12365				0.214
	10			8.86	0.35	0.534219	0.894	6.49			9.49447	0.106236				0.2		0.229587	0.102	4.11	0.193				0.252184						10	0.262	0.117	0.172		0.498383		4.64908		0.395	0.218		2.15
	13	7.74		9.23	4.21		5.24077		8.37		9.81733	0.117			8.21228	5.92		0.457012	0.148		0.142018				0.403353		9.62	4.45			13		0.269152	0.546	3.77954	0.766042		5.7701	0.268		0.84179		3.49351	5.96389	9.06
	16				5.1	4.89898		6.78		6.63	8.46	1.98872	4.04		6.94	6.01	6.74634	1.45	1.82		0.985535			1.2782	4.3909						16	3.92			6.20925	3.12	4.72	5.2			3.89	0.159858	3.90816	12.6
	19	7.75				5.13566		7.42	9.62			0.347313	6.01		9.8	6.95	6.58292		3.99	6.44	5.72			4	5.59953	5.62	9.64	6.26999			19		5.43	5.78	6.99		6.09	5.57		6.87814	5.23	2.0984	3.85694		9.3
	22					5.49536		6.7		6.22		2.6237					6.34304		5.94						5.81389			6.26256			22	5.17							7.47	6.29369	4.7	3.77359	5.64
	Anti-N IgG [log2 AU] critically diseased patients																														Anti-N IgG [log2 AU] severely diseased patients
	Days/Patients [n]	1	2	3	4	5	6	7	8	9	10	11	12	13	14	15	16	17	18	19	20	21	22	23	24	25	26	27			Days/Patients [n]	1	2	3	4	5	6	7	8	9	10	11	12	13	14
	4			6.75489	0.536053							1.36177				3.51096	3.60676									7.24317					4				0.321928	1.9629		4.63807	1.08406	1.28096				3.04264
	7			7.12914		0.847997	6.57894	6.85798		1.85997	6.84549				6.82018			1.87578	5.80735						0.739848						7	4.19209		2.53107		1.9515				1.62613				4.72792	6.72792
	10			7.07285	2.18587	4.51229	7.13792	7.22882			7.44352	1.63691				6.56529		2.33131	6.32193	6.39575	0.0426443				3.32387		7.06609				10	6.6865	2.12102	6.96578		4.34097		6.29409			3.91648		6.98868
	13	7.2854			5.89378		7.09615	7.07682	6.85798		7.59538	4.48864			7.01551	7.34873		3.23375	6.98868		1.17156				5.50442			6.63372			13		5.05625	7.07682	6.9476	6.57464		6.7652	6.80735		5.95283		7.01053	7.2478	7.08746
	16				6.58946	6.81627		7.20945		7.2854	7.50779	6.22668	6.31832		6.97728	7.31288	7.33974	4.80219	7.26679		3.39954		7.08746	5.34629	6.88481		6.88264				16	6.80735			6.82439	6.71425	7.13955	6.22497			6.98868	4.25335	6.98298	6.6865
	19	7.2384				7.04961		7.06412	7.09803		7.40939	6.6014	6.59991		7.07682	7.29462	7.2714		7.21917	6.82018	5.55152			7.01123	7.12659	7.11894	6.90689	6.93653			19		6.85798	6.79442	6.72792		7.16993	6.46434		7.04902	7.40088	6.37316	7.026		7
	22					7.30365		7.2384		7.21917		6.88044					7.31571		6.94251						7.23838		6.97728	6.9542			22	6.75489							7.08746	7.07569	6.99718	6.87036	7.02484
	Anti-N IgG [AU] critically diseased patients																														Anti-N IgG [AU] severely diseased patients
	Days/Patients [n]	1	2	3	4	5	6	7	8	9	10	11	12	13	14	15	16	17	18	19	20	21	22	23	24	25	26	27			Days/Patients [n]	1	2	3	4	5	6	7	8	9	10	11	12	13	14
	4			108	1.45							2.57				11.4	12.1827									151.499					4				1.25	3.89845		24.9	2.12	2.43				8.24
	7			139.986		1.8	95.6	116		3.63	115				113			3.67	56						1.67						7	18.2787		5.78		3.86778				3.08684				26.5	106
	10			134.629	4.55	22.821	140.84	150			174.069	3.11				94.7		5.03261	80	84.2	1.03				10.0135		134				10	103	4.35	125		20.2657		78.4711			15.1		127
	13	156			59.457		136.821	135	116		193.391	22.4499			129.383	163		9.40712	127		2.25255				45.3937			99.3			13		33.2722	135	123.435	95.3153		108.775	112		61.9413		128.938	151.987	136
	16				96.3	112.694		148		156	182	74.8891	79.8		126	159	161.988	27.9	154		10.5527		136	40.6812	118.177		118				16	112			113.33	105	141	74.8			127	19.0716	126.499	103
	19	151				132.478		133.817	137		170	97.1	97		135	157	154.493		149	113	46.9			129	139.739	139	120	122.491			19		116	111	106		144	88.3		132.424	169	82.8921	130.327		128
	22					157.985		151		149		117.82					159.312		123						150.998		126	124			22	108							136	134.895	127.75	117	130.223
	Supplement Figure 4
	Anti-S IgG CD16A OD 450nm (IL-2)
	dilution/patients	1	2	3	4	5	6	7	8	pos. Pool	neg. Pool
	1:20	1.2259	1.2302	1.2427	1.2587	1.2756	1.1616	1.2387	1.2962	1.2499	0.4199
	1:100	1.2492	1.221	1.1286	1.1679	1.2785	1.0947	1.2345	1.286	1.1812	0.4112
	1:500	0.9689	0.7253	0.702	0.6152	1.0277	0.6014	1.186	1.1886	0.7059	0.4689
	1:2500	0.5189	0.4246	0.4611	0.4717	0.5118	0.4866	0.6033	0.7489	0.443	0.3673
	Anti-N IgG CD16A OD 450nm (IL-2)
	dilution/patients	1	2	3	4	5	6	7	8	pos. Pool	neg. Pool
	1:20	1.022	1.022	0.7733	1.0463	0.9795	0.96	0.9256	0.9932	1.018	0.2779
	1:100	0.8408	0.8378	0.5656	0.9169	1.0078	0.9709	0.9105	0.9323	0.5605	0.2786
	1:500	0.555	0.2789	0.2671	0.7729	1.0105	0.8348	0.4319	0.6835	0.2608	0.2532
	1:2500	0.2257	0.2862	0.2555	0.3335	0.9404	0.3374	0.261	0.2828	0.254	0.2941
	Anti-RBD IgG CD16A OD 450nm (IL-2)
	dilution/patients	1	2	3	4	5	6	7	8	pos. Pool	neg. Pool
	1:20	1.2231	1.1805	1.1811	1.2779	1.2999	0.3815	1.2311	1.2408	1.1663	0.3841
	1:100	1.2514	0.899	0.861	1.1553	1.2181	0.3716	1.1592	1.2151	0.9591	0.3147
	1:500	0.7262	0.4696	0.4939	0.5906	0.9476	0.4233	0.614	0.6633	0.4628	0.3364
	1:2500	0.4123	0.4047	0.3613	0.4147	0.4361	0.3409	0.3902	0.3803	0.3906	0.3133
	Supplement Figure 5
	Anti-S IgG-CD16 activation (fold increase)			Anti-N IgG-CD16 activation (fold increase)			Anti-RBD IgG-CD16 activation (fold increase)
	#1	#2		#1	#2		#1	#2
	4.04762	4.16848		3.47571	2.447		1.577	2.29
	4.94949	4.11121		3.45286	4.5		1.152	2.58519
	2.83505	3.59273		4.055	6		2.72433	3.4137
	2.17484	1.97091		3.55179	3.771		0.848	0.548148
	2.6087	4.19394		1.98214	1.1605		0.824667	0.544815
	2.51599	3.26485		0.996071	0.5805		3.289	3.19556
	1.38776	1.52727		0.953929	0.765		1.78267	1.79963
	2.55102	3.81727		3.41893	4.1655		2.047	2.1637
	1.0567	1.23		2.76036	3.65		2.03333	2.56667
	1.42857	1.31394		3.60893	2.846		2.16033	2.47963
	1.71739	1.14879		2.98143	4.1165		2.72333	2.52444
	3.82284	3.73697		1.5425	1.183		2.12467	2.05407
	1.57895	1.23061		2.28679	2.739		1.115	0.781111
	0.921053	1.30727		2.44107	3.7		1.29533	0.994444
	2.66525	4.20273		0.855357	0.901
	Supplement Figure 6
	A) Anti-S IgG CD16 activation			B) Anti-S IgG CD16 activation			C) Anti-S IgG CD16 activation			D) Anti-N IgG CD16 activation			E) Anti-N IgG CD16 activation			F) Anti-N IgG CD16 activation			G) Anti-RBD IgG CD16 activation			H) Anti-RBD IgG CD16 activation			I) Anti-RBD IgG CD16 activation
	[log2 Fold increase], critically diseased patients			[log2 Fold increase], severely diseased patients			[log2 Fold increase], mildly diseased patients			[log2 Fold increase], critically diseased patients			[log2 Fold increase], severely diseased patients			[log2 Fold increase], mildly diseased patients			[log2 Fold increase], critically diseased patients			[log2 Fold increase], severely diseased patients			[log2 Fold increase], mildly diseased patients
	Anti-S1 ELISA	S-CD16 activation		Anti-S1 ELISA	S-CD16 activation		Anti-S1 ELISA	S-CD16 activation		Anti-N ELISA	N-CD16 activation		Anti-N ELISA	N-CD16 activation		Anti-N ELISA	N-CD16 activation		Anti-RBD ELISA	RBD-CD16 activation		Anti-RBD ELISA	RBD-CD16 activation		Anti-RBD ELISA	RBD-CD16 activation
	2.97269	1.8625		2.37016	1.57046		-1.2863	0.23609		7.26679	2.1375		6.75489	2.17544		4.39232	0.134064		1.26103	2.87162		0.895303	0.334419		-3.18442	-0.0223754
	3.20633	1.83825		0.632268	-1.18442		2.27501	0.274277		7.02237	1.848		6.57592	1.47294		6.52356	0.422233		1.26303	2.53172		0.163499	0		-0.207561	-0.18186
	2.21723	1.81359		1.53605	0		3.07724	0.467685		6.46025	0.584963		6.94251	-0.688056		6.42626	0.722674		0.485427	1.38333		-2.7084	-0.616671		0.39835	0.134033
	2.41954	2.10535		2.58496	2.16993		2.58736	0.647547		7.13955	2		6.92244	2.35957		6.85798	1.18753		1.15218	1.82517		1.14405	2.48767		0.43082	-0.0475953
	2.19219	1.73697		1.64155	0.263034		2.44361	0.264596		6.90689	2.20163		6.71425	1.92338		6.45779	1.25945		0.765535	0.968291		-1.02915	0.0614005		0.200379	-0.254852
	2.82782	1.92139		2.43296	0.275007		0.575312	0.26017		7.10329	0.925999		7.15482	0.271302		5.39232	0.261602		1.30256	1.50619		1.37295	1.0614		-2.53952	0.0310372
	3.16832	1.95561		2.40054	0.344828		0.298658	0.210431		6.97728	1.53605		6.53916	-0.398549		5.75489	0.191141		1.20163	2.46512		0.522725	0.446064		-1.56918	-0.178032
	2.68257	2.18442		1.926	1.36737		-0.810966	0.221653		7.25267	2.23266		6.9542	1.02466		5.97728	0.0876245		1.48543	3.04629		-0.136062	1.14886		-1.9771	-0.0371572
	3.36457	2.15528		2.68257	2.12433		2.27202	0.22282		7.52356	1.80735		7.03342	1.47089		6.76818	1.65644		1.40599	2.95014		1.29082	2.1524		0.185232	-0.0155286
	2.09761	1.47917		1.68706	0.659925		2.13422	0.324862		6.69209	0.584963		7	1.37084		6.12928	1.48959		0.396159	0.902703		-0.736966	0.0614005		0.714575	1.31622
	2.32769	1.06413		0.847997	0.475085		2.84398	0.535567		6.46597	1.1375		6.21529	0.427421		4.64386	0.0231709		1.26303	1.73383		-0.519735	0.395301		-0.481969	-0.302868
	3.14241	2.08489		1.848	0.739848		1.70487	0.125171		7.04439	2		6.97728	2.36119		5.97728	1.12102		1.39506	2.83692		0.794936	0.743225		-3.15843	-0.389996
	2.65535	2.06413		3.02857	2.0321		0.137504	0.242411		7.31288	2.07039		7.07682	2.34169		6.74147	1.66372		1.33914	2.71484		0.980635	1.73697		1.01863	0.153691
	2.80323	1.96683		3.23266	1.88753		3.15866	1.00048		7.35755	2.07039		7.04439	1.77138		6.22882	0.251827		1.26303	2.57447		1.36737	2.33442		-0.567041	-0.183503
	1.96347	1.27753					0.0565835	0.162516		4.80219	0.137504					5.67243	0.334241		-2.32193	0.334419					-1.52284	-0.208383
	2.67807	1.33065					2.24793	0.0836046		7.14975	2.07039					5.64386	0.0863308		0.459432	1					-2.1976	-0.163364
	1.88753	0.599462					-0.577767	0.267924		6.82018	0.378512					6.75489	1.61936		1.32193	2.41895					-0.516636	-0.0788609
	0.978196	0.599462					2.80116	1.84074		5.55152	0.263034					6.55459	1.03395		-0.736966	-0.0641303					-0.852042	-0.093721
	2.3505	1.89812					1.07724	0.136887		6.10224	-0.736966					6.58496	0.773795		-0.798366	-0.0806185					-0.62371	-0.293965
	2.47249	0.838249					2.94673	0.25748		6.96578	1.43296					6.9542	1.76776		0.938599	2.48094					1.31499	1.80273
	3.26903	1.83825					2.9222	0.359962		6.98868	0.847997					6.20945	0.258734		1.10434	0.334419					-0.378945	-0.367405
	2.58976	2.10535								6.8802	1.32193					5.9542	0.336147		1.23266	1.97096					0.206643	-0.326884
																6.55459	0.100817		1.15381	2.49881					-2.7084	-0.215651
																6.91886	1.71443								1.20226	0.105604
																6.58496	1.47385								-1.23107	-0.080391
																6.50779	1.09568								0.68437	-0.111862
																6.70044	1.42735								1.0165	0.122995
	A) Anti-S IgG CD16 activation			B) Anti-S IgG CD16 activation			C) Anti-S IgG CD16 activation			D) Anti-N IgG CD16 activation			E) Anti-N IgG CD16 activation			F) Anti-N IgG CD16 activation			G) Anti-RBD IgG CD16 activation			H) Anti-RBD IgG CD16 activation			I) Anti-RBD IgG CD16 activation
	Fold increase], critically diseased patients			Fold increase], severely diseased patients			[Fold increase], mildly diseased patients			[Fold increase], critically diseased patients			[Fold increase], severely diseased patients			[Fold increase], mildly diseased patients			[Fold increase], critically diseased patients			[Fold increase], severely diseased patients			[Fold increase], mildly diseased patients
	Anti-S1 ELISA	S-CD16 activation		Anti-S1 ELISA	S-CD16 activation		Anti-S1 ELISA	S-CD16 activation		Anti-N ELISA	N-CD16 activation		Anti-N ELISA	N-CD16 activation		Anti-N ELISA	N-CD16 activation		Anti-RBD ELISA	RBD-CD16 activation		Anti-RBD ELISA	RBD-CD16 activation		Anti-RBD ELISA	RBD-CD16 activation
	7.85	3.63636		5.17	2.97		0.41	1.1778		154	4.4		108	4.51724		21	1.09738		2.39667	7.31884		1.86	1.26087		0.11	0.98461
	9.23	3.57576		1.55	0.44		4.84	1.20939		130	3.6		95.4	2.77586		92	1.34		2.4	5.78261		1.12	1		0.866	0.881566
	4.65	3.51515		2.9	1		8.44	1.38289		88.05	1.5		123	0.62069		86	1.65024		1.4	2.6087		0.153	0.652174		1.318	1.09736
	5.35	4.30303		6	4.5		6.01	1.5665		141	4		121.3	5.13218		116	2.27762		2.2225	3.54348		2.21	5.6087		1.348	0.967548
	4.57	3.33333		3.12	1.2		5.44	1.2013		120	4.6		105	3.7931		87.9	2.39405		1.7	1.95652		0.49	1.04348		1.149	0.838073
	7.1	3.78788		5.4	1.21		1.49	1.19762		137.5	1.9		142.5	1.2069		42	1.19881		2.46667	2.84058		2.59	2.08696		0.172	1.02175
	8.99	3.87879		5.28	1.27		1.23	1.15703		126	2.9		93	0.758621		54	1.14167		2.3	5.52174		1.43667	1.36232		0.337	0.883908
	6.42	4.54545		3.8	2.58		0.57	1.16607		152.5	4.7		124	2.03448		63	1.06262		2.8	8.26087		0.91	2.21739		0.254	0.974573
	10.3	4.45455		6.42	4.36		4.83	1.16701		184	3.5		131	2.77192		109	3.15238		2.65	7.72826		2.44667	4.44565		1.137	0.989294
	4.28	2.78788		3.22	1.58		4.39	1.25254		103.4	1.5		128	2.58621		70	2.8081		1.316	1.86957		0.6	1.04348		1.641	2.49013
	5.02	2.09091		1.8	1.39		7.18	1.44951		88.4	2.2		74.3	1.34483		25	1.01619		2.4	3.32609		0.6975	1.31522		0.716	0.810639
	8.83	4.24242		3.6	1.67		3.26	1.09064		132	4		126	5.13793		63	2.175		2.63	7.14493		1.735	1.67391		0.112	0.763131
	6.3	4.18182		8.16	4.09		1.1	1.18297		159	4.2		135	5.06897		107	3.16833		2.53	6.56522		1.97333	3.33333		2.026	1.11241
	6.98	3.90909		9.4	3.7		8.93	2.00066		164	4.2		132	3.41379		75	1.19071		2.4	5.95652		2.58	5.04348		0.675	0.880562
	3.9	2.42424					1.04	1.11924		27.9	1.1					51	1.26071		0.2	1.26087					0.348	0.865507
	6.4	2.51515					4.75	1.05966		142	4.2					50	1.06167		1.375	2					0.218	0.892941
	3.7	1.51515					0.67	1.20407		113	1.3					108	3.07238		2.5	5.34783					0.699	0.946805
	1.97	1.51515					6.97	3.58193		46.9	1.2					94	2.04762		0.6	0.956522					0.554	0.937103
	5.1	3.72727					2.11	1.09953		68.7	0.6					96	1.70976		0.575	0.945652					0.649	0.815657
	5.55	1.78788					7.71	1.19539		125	2.7					124	3.40524		1.91667	5.58261					2.488	3.48879
	9.64	3.57576					7.58	1.28339		127	1.8					74	1.19643		2.15	1.26087					0.769	0.775176
	6.02	4.30303								117.8	2.5					62	1.26238		2.35	3.92029					1.154	0.797257
																94	1.07238		2.225	5.65217					0.153	0.861158
																121	3.28167								2.301	1.07595
																96	2.77762								0.426	0.945801
																91	2.13714								1.607	0.925393
																104	2.68952								2.023	1.08899
	Supplement Figure 7
	A) rel. CD16 activation vs PCT			B) rel. CD16 activation vs IL-6			C) rel. CD16 activation vs CRP			D) rel. CD16 activation vs LDH
	PCT [log2]	sIC activation [log2]		IL-6 [log2]	sIC activation [log2]		CRP [log2]	sIC activation [log2]		LDH [log2]	sIC activation [log2]
	-1.286	1.69579		7.1997	1.69579		6.3837	1.69579		8.97154	1.69579
	-3.184	2.61814		7.8826	2.7053		6.8304	2.47408		7.87652	2.47408
	-3.644	2.40929		7.1599	2.86723		4.6949	2.61814		7.76818	2.50898
	2.774	2.7053		6.3923	2.49657		5.1898	2.40929		7.56224	2.40929
	2.3448	2.86723		6.6582	2.75132		6.7293	2.7053		8.73132	2.7053
	1.8914	2.49657		6.1898	2.78181		6.9565	2.86723		8.80413	2.86723
	1.3334	2.75132		5.8304	2.63143		6.8924	2.49657		8.42626	2.49657
	0.7655	2.78181		6.2649	1.642		6.3698	2.75132		8.78463	2.75132
	0.6323	2.63143		6.0704	2.19537		6.5789	2.78181		8.33539	2.78181
	0.189	1.642		13.809	2.15149		6.5046	2.63143		8.55842	2.63143
	2.797	2.19537		14.211	2.42406		6.0682	1.642		8.49185	1.642
	0.0566	2.97052		13.178	2.76408		6.5865	2.19537		9.19722	2.15149
	-0.474	2.15149		7.0334	2.93291		7.0509	2.15149		9.53528	2.42406
	-0.152	2.42406		8.611	2.92573		6.2798	2.42406		9.36632	2.76408
	0.433	2.76408		8.2621	2.38082		6.7046	2.76408		8.66178	2.93291
	-1.286	2.93291		4.3854	2.32798		7.5329	2.93291		9.43879	2.92573
	1.3618	2.83933		4.0268	1.51894		8.2187	2.83933		8.89178	2.70897
	0.9782	2.92573		6.1064	2.55205		7.1022	2.92573		9.11894	2.38082
	0.7824	2.38082		6.0531	2.69747		5.3327	2.70897		9.42626	2.32798
	-0.029	2.32798		7.5999	2.46281		5.7087	1.55214		8.64024	2.41745
	-3.474	1.51894		7.9069	2.81788		4.121	1.51894		8.61102	2.69372
	1.0144	2.55205		5.5361	2.59551		6.2983	2.55205		7.75489	1.51894
	2.7334	2.71246		7.3487	1.80326		8.0618	2.71246		9.10591	2.71246
	2.3618	2.36347		5.3255	2.40565		7.8492	2.69747		9.02791	2.69747
	2.2172	2.39411		5.433	2.25266		7.9744	2.46281		8.91289	2.46281
	2.5311	1.7849		4.3992	2.44167		8.3562	2.36347		8.97441	2.36347
	3.1699	2.1638		6.6724	2.69752		7.8144	2.39411		8.03342	2.36235
	3.2388	1.83878		8.7482	1.87633		7.9242	2.31408		8.26209	2.64957
	0.0426	2.81788		6.7004	2.68472		7.8131	1.7849		8.98584	2.59551
	-0.059	2.36235		7.6366	2.39295		8.433	2.1638		9.66534	2.66311
	1.8359	2.64957		5.7602	2.84376		8.0623	1.83878		8.63662	1.99547
	1.5705	2.55911		2.9635	1.10823		7.5102	2.81788		7.78136	1.00058
	2.9709	2.59551		8.3576	2.52196		6.732	2.36235		8.39232	1.80326
	2.6369	2.53638		6.8202	2.52074		7.6395	2.64957		8.38802	2.40565
	-0.737	2.08759		7.585	2.4115		7.3282	2.55911		8.5157	2.25266
	1.6182	2.66311		7.4512	2.48671		7.4346	2.59551		8.49185	2.44167
	0.0976	2.38517		8.2574	2.98059		6.9577	2.53638		9.20457	2.61862
	0.4005	2.156		8.9687	2.517		8.6457	2.66311		7.6865	2.68472
	1.2327	1.99547					8.224	2.38517		8.65105	2.52196
	-4.322	1.5116					7.7655	2.156		8.79604	2.52074
	-1.737	1.80326					5.0135	1.5116		8.76818	2.4115
	-1.943	2.40565					4.278	1.10261		8.89178	2.48671
	-2.322	2.25266					7.2687	1.80326		8.80735	2.98059
	-2.252	2.44167					7.3923	2.40565		8.61839	2.517
	2.0566	2.69752					6.8354	2.25266
	1.9891	2.60159					6.1759	2.44167
	5.8826	2.34896					6.9009	2.69752
	6.2668	2.49729					7.9484	1.87633
	0.9184	1.87633					7.2564	2.68472
	-3.322	2.68472					7.097	2.39295
	3.0892	2.39295					6.9069	2.84376
	1.2016	2.84376					3.6088	1.10823
	2.0635	2.52196					8.4005	2.52196
	2.6253	2.52074					7.7859	2.52074
	2.3016	2.4115					7.3354	2.4115
	1.856	2.48671					7.1538	2.48671
	0.9184	2.98059					8.2351	2.98059
	0.9709	2.517					8.1604	2.517
	A) rel. CD16 activation vs PCT			B) rel. CD16 activation vs IL-6			C) rel. CD16 activation vs CRP			D) rel. CD16 activation vs LDH
	PCT	sIC activation		IL-6	sIC activation		CRP	sIC activation		LDH	sIC activation
	0.410086	3.23953		147.003	3.23953		83.4998	3.23953		502	3.23953
	0.110032	6.13957		235.993	6.52194		113.803	5.55615		235	5.55615
	0.079992	5.31212		143.003	7.29663		25.9004	6.13957		218	5.69217
	6.84002	6.52194		83.999	5.64342		36.4994	5.31212		189	5.31212
	5.0799	7.29663		100.999	6.73333		106.101	6.52194		425	6.52194
	3.70995	5.64342		72.9988	6.87715		124.198	7.29663		447	7.29663
	2.51996	6.73333		56.9017	6.19641		118.801	5.64342		344	5.64342
	1.69996	6.87715		76.8994	3.12098		82.6991	6.73333		441	6.73333
	1.55003	6.19641		67.2005	4.58008		95.5974	6.87715		323	6.87715
	1.13997	3.12098		14352.4	4.44286		90.7987	6.19641		377	6.19641
	6.94994	4.58008		18964.3	5.36678		67.0981	3.12098		360	3.12098
	1.04001	7.83819		9267.73	6.79313		96.1024	4.58008		587	4.44286
	0.719966	4.44286		130.998	7.63649		132.597	4.44286		742	5.36678
	0.900002	5.36678		390.993	7.59859		77.6977	5.36678		660	6.79313
	1.35004	6.79313		307.001	5.20833		104.3	6.79313		405	7.63649
	0.410086	7.63649		20.8996	5.02102		185.195	7.63649		694	7.59859
	2.57006	7.15686		16.3	2.8658		297.903	7.15686		475	6.53854
	1.97001	7.59859		68.8985	5.86466		137.396	7.59859		556	5.20833
	1.71999	5.20833		66.3995	6.48663		40.2998	6.53854		688	5.02102
	0.980099	5.02102		193.998	5.51288		52.2986	2.93252		399	5.34226
	0.0899957	2.8658		240.002	7.05127		17.3998	2.8658		391	6.46978
	2.02006	5.86466		46.4015	6.04403		78.7005	5.86466		216	2.8658
	6.65021	6.55438		162.997	3.49007		267.204	6.55438		551	6.55438
	5.14011	5.14606		40.0992	5.29873		230.592	6.48663		522	6.48663
	4.6499	5.25652		43.2012	4.76561		251.497	5.51288		482	5.51288
	5.78012	3.44594		21.1004	5.43271		327.693	5.14606		503	5.14606
	8.99984	4.48093		101.998	6.48684		225.097	5.25652		262	5.14206
	9.44009	3.57707		430.002	3.67139		242.897	4.97286		307	6.27482
	1.02997	7.05127		103.997	6.42956		224.894	3.44594		507	6.04403
	0.959929	5.14206		198.997	5.25231		345.61	4.48093		812	6.33395
	3.56994	6.27482		54.1992	7.1789		267.297	3.57707		398	3.98747
	2.97008	5.89345		7.80014	2.15581		182.304	7.05127		220	2.0008
	7.84025	6.04403		328.011	5.74361		106.3	5.14206		336	3.49007
	6.21994	5.80133		113.002	5.73878		199.397	6.27482		335	5.29873
	0.599986	4.25038		192.005	5.32027		160.697	5.89345		366	4.76561
	3.06992	6.33395		174.999	5.60498		172.997	6.04403		360	5.43271
	1.06999	5.22406		306.003	7.89308		124.302	5.80133		590	6.14163
	1.31997	4.45677		501.012	5.72392		400.512	6.33395		206	6.42956
	2.35006	3.98747					299	5.22406		402	5.74361
	0.0499975	2.85127					217.595	4.45677		444.5	5.73878
	0.299993	3.49007					32.3008	2.85127		436	5.32027
	0.260075	5.29873					19.4002	2.14742		475	5.60498
	0.19999	4.76561					154.204	3.49007		448	7.89308
	0.209933	5.43271					167.998	5.29873		393	5.72392
	4.16005	6.48684					114.199	4.76561
	3.96989	6.06955					72.2988	5.43271
	58.9982	5.09455					119.503	6.48684
	77.0007	5.64623					247.006	3.67139
	1.89002	3.67139					152.895	6.42956
	0.099995	6.42956					136.902	5.25231
	8.51024	5.25231					120.001	7.1789
	2.29995	7.1789					12.1999	2.15581
	4.17999	5.74361					337.911	5.74361
	6.17013	5.73878					220.693	5.73878
	4.93004	5.32027					161.501	5.32027
	3.62003	5.60498					142.399	5.60498
	1.89002	7.89308					301.309	7.89308
	1.96006	5.72392					286.105	5.72392
	Supplement Figure 8
	A) rel. CD16 activation vs IL-12			B) rel. CD16 activation vs IFN y
	IL-12 [log2]	sIC activation [log2]		IFN y [log2]	sIC activation [log2]
	5.44294	2.63672		5.39232	2.63672
	5.83289	2.83933		6.04439	2.83933
	4.49185	2.70175		4.78136	2.70175
	6.2854	2.39411		4.16993	2.39411
	4.32193	2.47902		4.45943	2.47902
	6.09803	1.32417		6.27612	1.32417
	7.10329	2.08759		5.47573	2.08759
	6.20945	2.38517		6.11894	2.38517
	6.26679	2.69752		4.97728	2.69752
	7.29002	2.61862		6.50779	2.61862
	6.67243	2.25261		7.78463	2.25261
	6.16993	2.52196		5.85798	2.52196
	3.24793	2.61814		2	2.61814
	5.9542	2.97052		6.15987	2.97052
	5.47573	2.15149		5.97728	2.15149
	7.16993	2.62736		5.72792	2.62736
	6.88874	2.60211		5.76818	2.60211
	2.32193	1.32289		2.70044	1.32289
	5.32193	3.16022		5.58496	3.16022
	6.91886	3.40608		7.91289	3.40608
	7.04439	3.15239		6.59991	3.15239
	6.59246	3.18803		4.58496	3.18803
	4.93074	3.47883		5.45943	3.47883
	5.84549	3.54283		5.55459	3.54283
	2.58496	2.23265		3.70044	2.23265
	7.0607	3.53878		6.59246	3.53878
	7.16491	3.23429		5.53916	3.23429
	4.55459	2.1342		4.72792	2.1342
	6.18982	3.37108		6.67948	3.37108
	A) rel. CD16 activation vs IL-12			B) rel. CD16 activation vs IFN y
	IL-12	sIC activation		IFN y	sIC activation
	43.5	6.21917		42	6.21917
	57	7.15686		66	7.15686
	22.5	6.5059		27.5	6.5059
	78	5.25652		18	5.25652
	20	5.57519		22	5.57519
	68.5	2.50388		77.5	2.50388
	137.5	4.25038		44.5	4.25038
	74	5.22406		69.5	5.22406
	77	6.48684		31.5	6.48684
	156.5	6.14163		91	6.14163
	102	4.76545		220.5	4.76545
	72	5.74361		58	5.74361
	9.5	6.13957		4	6.13957
	62	7.83819		71.5	7.83819
	44.5	4.44286		63	4.44286
	144	6.17895		53	6.17895
	118.5	6.07173		54.5	6.07173
	5	2.50166		6.5	2.50166
	40	8.93965		48	8.93965
	121	10.6006		241	10.6006
	132	8.89128		97	8.89128
	96.5	9.11365		24	9.11365
	30.5	11.1489		44	11.1489
	57.5	11.6546		47	11.6546
	6	4.69995		13	4.69995
	133.5	11.6219		96.5	11.6219
	143.5	9.41059		46.5	9.41059
	23.5	4.38994		26.5	4.38994
	73	10.3466		102.5	10.3466
	Supplement Figure 9
	rel. CD16 activation [log2 Fold increase]
	CMV reactivation	HIV	TBC	Influenza	Tx	Aspiration pneumonia	ARDS Unknown origin
	-0.303017	-0.380196	-0.40864	-0.40864	-0.428997	-0.184425	-0.215729
	-0.111875	-0.499765	-0.447459	0.32577	-0.671871	-0.866538	-0.401211
	-0.216302	-0.313935		-0.156463	-0.527079		-0.34109
	-0.793549	-0.428997		-0.0234327	-0.224247		-0.562299
	0.428843	1.15029		-0.312939			-0.143125
	0.691878	-0.236588		0.830075			-0.348215
	-0.67364	-0.29956		-0.0563913			-0.702244
	-0.315555			-0.311944			-0.186949
	0.0669502			-0.0731571			-0.567863
							-0.378512
							-0.562299
							-0.753085
							-0.755113
							-0.190814
	rel. CD16 activation [Fold increase]
	CMV reactivation	HIV	TBC	Influenza	Tx	Aspiration pneumonia	ARDS Unknown origin
	0.810556	0.768333	0.753333	0.753333	0.742778	0.88	0.861111
	0.925385	0.707222	0.733333	1.25333	0.627692	0.548462	0.757222
	0.860769	0.804445		0.897222	0.693958		0.789445
	0.576923	0.742778		0.983889	0.856042		0.677222
	1.34615	2.21958		0.805			0.905556
	1.61538	0.84875		1.77778			0.785555
	0.626923	0.8125		0.961667			0.614615
	0.803542			0.805556			0.878462
	1.0475			0.950556			0.674615
							0.769231
							0.677222
							0.593333
							0.5925
							0.876111
	Supplement Figure 10
	A) CD16 activation [OD450] sIC positive pools
	PEG conc.	0		1%		2%		3.5%		5%		7.5%
	biol. Repl.	#1	#2	#1	#2	#1	#2	#1	#2	#1	#2	#1	#2
	OD450nm (IL-2)	1.3255	1.0989	0.8017	0.7957	0.9216	0.8972	0.3303	0.2165	0.1206	0.1326	0.1229	0.1292
	A) CD16 activation [OD450] sIC negative pools
	PEG conc.	0		1%		2%		3.5%		5%		7.5%
	biol. Repl.	#1	#2	#1	#2	#1	#2	#1	#2	#1	#2	#1	#2
	OD450nm (IL-2)	0.1409	0.0985	0.0994	0.0985	0.0918	0.0997	0.0895	0.0941	0.0952	0.1061	0.1121	0.1129
	A) CD16 activation [OD450] HD
	PEG conc.	0		1%		2%		3.5%		5%		7.5%
	biol. Repl.	#1	#2	#1	#2	#1	#2	#1	#2	#1	#2	#1	#2
	OD450nm (IL-2)	0.1877	0.1789	0.1361	0.1282	0.1352	0.1212	0.1329	0.1304	0.1362	0.1472	0.1541	0.1817
	B) anti-S1 IgG [log2 AU]	sIC pos. Pool		sIC neg. Pool		HD		B) anti-N IgG [log2 AU]	sIC pos. Pool		sIC neg. Pool		HD
	PEG conc./biol. Replic.	#1	#2	#1	#2	#1		PEG conc./biol. Replic.	#1	#2	#1	#2	#1
	0	3.1635	2.87381	3.25701	2.89336	-2.73697		0	6.90689	7.27612	6.90689	6.94251	2.14731
	1	2.91456	2.94298	3.01078	2.9222	-3.35107		1	6.91886	7.24793	6.89482	6.88264	1.4489
	2	2.97636	2.91073	3.04264	2.85997	-3.23786		2	6.93074	7.21917	6.88264	6.85798	1.28096
	3,5%	2.85599	2.88753	2.99095	2.88166	-3.55639		3,5%	6.9542	7.18982	6.90689	6.78136	1.15056
	5	2.11437	2.852	2.49313	2.7761	-3.85726		5	6.87036	7.17991	6.88264	6.32912	0.695994
	7,5%	-1.34373	0.0143553	-0.187707	0.516015	-4.35107		7,5%	6.82018	6.80735	4.16993	3.52356	0.0976108
	B) anti-S1 IgG [AU]	sIC pos. Pool		sIC neg. Pool		HD		B) anti-N IgG [AU]	sIC pos. Pool		sIC neg. Pool		HD
	PEG conc./biol. Replic.	#1	#2	#1	#2	#1		PEG conc./biol. Replic.	#1	#2	#1	#2	#1
	0	8.96	7.33	9.56	7.43	0.15		0	120	155	120	123	4.43
	1	7.54	7.69	8.06	7.58	0.098		1	121	152	119	118	2.73
	2	7.87	7.52	8.24	7.26	0.106		2	122	149	118	116	2.43
	3,5%	7.24	7.4	7.95	7.37	0.085		3,5%	124	146	120	110	2.22
	5	4.33	7.22	5.63	6.85	0.069		5	117	145	118	80.4	1.62
	7,5%	0.394	1.01	0.878	1.43	0.049		7,5%	113	112	18	11.5	1.07
	Supplement Figure 11
	Individual CD16A activation by sICs and anti-S1 IgG kinetics post symptom onset
critically diseased Patients #	Data/days post symptom onset	1	2	3	4	5	6	7	8	9	10	11	12	13	14	15	16	17	18	19	20	21	22	23	24	25	26	27	28	29	30	31	32	33	34	35	36	37	38	39	40
#1	anti-S1 IgG [AU]				0.841									7.74						7.75					8.07										7.6
	sIC activation				1.89652														6.21917	5.10534		5.13195			4.70308
#2	anti-S1 IgG [AU]																															8.84
	sIC activation																													1.10705	1.19086	1.30971	1.24152	1.27009	1.14743
#3	anti-S1 IgG [AU]						5.14		7.76		8.86			9.23
	sIC activation			3.24995	3.12659	3.89827	4.65285	4.62819	5.04059		5.51473	5.94938	5.71133	3.23954
#4	anti-S1 IgG [AU]			0.087						0.35				4.21			5.1
	sIC activation			0.849621						2.10427			6.82925		5.55615			6.45505	5.69217		6.13957				5.31212			5.04401			5.64596
#5	anti-S1 IgG [AU]									0.189		1.51					4	6	4.44	5.66	5.39	5.34	5.63	5.52	5.71	5.89
	sIC activation							0.720891		0.798692	0.813665	3.0953					6.52194	7.29663	5.64342		6.73333	6.87715	6.19641		3.12098
#6	anti-S1 IgG [AU]								0.428	0.894			6.01	4.57
	sIC activation									0.877858		3.53851	4.18468	4.58007
#7	anti-S1 IgG [AU]							1.32				6.49						6.78			7.42			6.7
	sIC activation											5.03228		7.83819		7.70236			5.60764		6.3195
#8	anti-S1 IgG [AU]														8.37						9.62
	sIC activation														4.44286			0.810963			5.36678	6.79313
#9	anti-S1 IgG [AU]						0.153										6.63						6.22											6.23
	sIC activation						1.07601										6.26564		6.17895		5.86729
#10	anti-S1 IgG [AU]								6.13	7.45	12.1		7.9	12.2		8.46															6.35	6.54	6.3		6.34	6.41	6.66	6.56	6.51
	sIC activation								6.19972	5.79602	5.94457	6.04213	6.84095		7.15686			7.59859		6.53854				5.55058		1.02146
#11	anti-S1 IgG [AU]				0.108					0.099		0.114	0.117			1.13		3.5	0.09	0.098	4.75	0.894		7.7		7.76		7.54		7.79		7.71								7.94
	sIC activation				0.513736					0.55609	0.663321	0.728999	0.54304	0.852492				0.941176		0.81495		0.902701		0.787359		0.646118
#12	anti-S1 IgG [AU]															4.04					6.01
	sIC activation													5.20833	5.02102	6.5059			5.5688		6.54375	5.34226	5.69936		6.46978	6.25038
#13	anti-S1 IgG [AU]
	sIC activation																								5.57519	5.86466		6.00983					5.04235
#14	anti-S1 IgG [AU]							1.58					6.91		9.76			6.94		9.8
	sIC activation							6.79945					6.54396	6.55438	6.48663		5.51288		5.14606		5.25652	4.97286	3.44594	4.48093	3.57707
#15	anti-S1 IgG [AU]				0.071					0.2					5.92	6.01			6.95
	sIC activation				0.984515					1.05059					2.50388				7.05127
#16	anti-S1 IgG [AU]				0.112	0.15										7.7	6.26	6.37	6.59	6.49	6.67	6.3	6.43	6.3	6.36	6.41	5.7							5.33
	sIC activation				1.05506	0.715599										1.52423		1.54939			5.14206		6.27482	5.89345	6.04403	5.80133	6.19017
#17	anti-S1 IgG [AU]								0.189		0.21	0.251	0.295	0.708				1.45												7.91
	sIC activation								0.590385		0.564103	0.588828	0.565934	0.775263				0.801501	4.75188				4.25038			3.4972		4.972	6.26848	4.68571
#18	anti-S1 IgG [AU]						0.121				0.102		0.148				1.82		3.99					5.94					6.13
	sIC activation						0.940124				0.825189		0.859945				6.33395				5.22406		4.45677			3.98747
#19	anti-S1 IgG [AU]											4.11							6.44										7.21
	sIC activation											6.47047	6.16409	6.48684		6.06955		5.00916			5.125	5.09455	5.64623	7.55659	4.92843
#20	anti-S1 IgG [AU]										0.193		0.083		0.243	0.568	1.71			5.72							7.65
	sIC activation										0.629666		0.566347				3.67139								6.14163		6.052
#21	anti-S1 IgG [AU]
	sIC activation																									5.24282
#22	anti-S1 IgG [AU]
	sIC activation																1.06272									0.924252
#23	anti-S1 IgG [AU]															1.35	0.998	1.55	4									8.39							6.65
	sIC activation															0.781062		0.77231	1.49333
#24	anti-S1 IgG [AU]								0.073	0.078	0.085	0.101	0.131	0.363	1.38	3.36	4.79	5.26	5.53	5.57	5.7	5.81	5.6	6.04	6.34	5.91	5.94	5.62	6.29	6.09	6.03	5.79	6.38	6.28	6.16	5.56	6.31	6.28	6.09	5.77
	sIC activation								5.95597	4.77721	3.7606	3.58824		5.25231	4.76545			7.1789			5.65846	5.9387	5.2352		7.01082	5.74312	6.38243
#25	anti-S1 IgG [AU]			5.07	5.91							6.04								5.62						5.52						5.18
	sIC activation			0.916162	0.797538							0.785812		1.40338		1.01992	0.776353	0.84393	1.05852		0.86379		1.16505	0.936525	0.840268
#26	anti-S1 IgG [AU]												9.62						9.64								9.93
	sIC activation											1.29443	0.813092		0.972425			0.913289			0.889369			0.964452	1.90017	0.934551	1.88309
#27	anti-S1 IgG [AU]														4.45				6.28		6.26	6.44	6.09			6.61			6.6					6.67		6.41			6.89	7.05	0.0001
	sIC activation															5.78205	5.73878	5.32027	5.60498				7.89308	5.55725	5.72392
	Individual CD16A activation by sICs and anti-S1 IgG kinetics post symptom onset
severely diseased Patients #	Data/days post symptom onset	1	2	3	4	5	6	7	8	9	10	11	12	13	14	15	16	17	18	19	20	21	22	23	24	25	26	27	28	29	30	31	32	33	34	35	36	37	38	39	40
#1	anti-S1 IgG [AU]						0.248		0.301			0.262					3.92						5.17
	sIC activation						0.765657					5.89304					6.7806
#2	anti-S1 IgG [AU]										0.117		0.131		0.553					5.43
	sIC activation										1.09805		1.05712		0.706697					0.663279
#3	anti-S1 IgG [AU]						0.342					0.172		0.546							5.78							5.86
	sIC activation						0.730919					2.7457		7.63649
#4	anti-S1 IgG [AU]												4	3.04	4.44	5.58	6.55		6.99
	sIC activation			0.68544									0.719093	0.721435			0.95612
#5	anti-S1 IgG [AU]				0.381	0.4	0.365		0.459	0.434	0.593	0.481	0.481	1.22			3.12
	sIC activation				0.488568	0.576901	0.649496		0.662775	0.680174	0.93094	0.822474	0.861881	1.0277			0.742263
#6	anti-S1 IgG [AU]															4.72				6.09
	sIC activation															1.1646				1.14183
#7	anti-S1 IgG [AU]					0.482					4.01	5.39	5.37		6.2			5.2			5.57
	sIC activation					0.754091					0.932191	0.778667	0.900571		1.26156			0.943426			0.76785
#8	anti-S1 IgG [AU]														0.268							7.47
	sIC activation					0.859889								0.888037	0.861727		1.5487		2.93251			1.67243		2.8658
#9	anti-S1 IgG [AU]				0.094		0.099	0.124	0.154		0.395									6.72	7.04	6.66	6.27	5.97	5.96	6.48	6.23
	sIC activation				0.548173		0.52394	0.928768	0.470588												0.957455	0.977802		0.999583		0.849041
#10	anti-S1 IgG [AU]	0.141										0.218	0.371		1.91		3.89			5.23		4.7										5.75
	sIC activation	1.032										0.879904	0.891604		0.793995							2.85127		2.14742	2.0008
#11	anti-S1 IgG [AU]															0.15	0.153	0.178	0.56	2.91	5.67	5.64																	6.38
	sIC activation															0.970403		1.27747		1.25675		3.49007	5.29873	4.76561	5.43271
#12	anti-S1 IgG [AU]										2.15		3.26	3.46	3.78	3.79	4.03		4	3.49	4.11	4	3.56			3.89				3.57								3.58			3.54
	sIC activation										4.15243		4.07563	6.07173					5.33862		4.29149		3.92619			4.49208
#13	anti-S1 IgG [AU]		0.197		0.204		0.214							6.08	5.85	12.6
	sIC activation		0.851378		0.826265		0.774086									6.42956		5.55847
#14	anti-S1 IgG [AU]														9.06						9.3
	sIC activation							1.13315	0.962396						2.15581						2.50166
	Supplement Figure 12
	Individual CD16A activation by sICs and anti-S1 IgG kinetics post symptom onset
	C24				C14				C5				S1				C4
	days post symptom onset	sICs [log2 fold increase]	anti-S1 [log2 AU]		days post symptom onset	sICs [log2 fold increase]	anti-S1 [log2 AU]		days post symptom onset	sICs [log2 fold increase]	anti-S1 [log2 AU]		days post symptom onset	sICs [log2 fold increase]	anti-S1 [log2 AU]		days post symptom onset	sICs [log2 fold increase]	anti-S1 [log2 AU]
	1				1				1				1				1
	2				2				2				2				2
	3				3				3				3				3	-0.235109	-3.52284
	4				4				4				4				4
	5				5				5				5				5
	6				6				6				6	-0.38523	-2.01159		6
	7				7	2.76542	0.659925		7	-0.472147			7				7
	8	2.57434			8				8				8		-1.73216		8
	9	2.25617			9				9	-0.324289	-2.40354		9				9	1.07332	-1.51457
	10	1.91096			10				10	-0.297493			10				10
	11	1.84327			11				11	1.63008	0.594549		11	2.55901	-1.93236		11
	12				12	2.71016	2.78869		12				12				12	2.77173
	13	2.39295			13	2.71246			13				13				13		2.07382
	14	2.25261	0.464668		14	2.69747	3.28688		14				14				14	2.47408
	15				15				15				15				15
	16				16	2.46281			16	2.7053	2		16	2.76141	1.97085		16		2.3505
	17	2.84376	2.39506		17		2.79494		17	2.86723	2.58496		17				17	2.69043
	18				18	2.36347			18	2.49657	2.15056		18				18	2.50898
	19				19		3.29278		19		2.5008		19				19
	20	2.50041	2.51096		20	2.39411			20	2.75132	2.43029		20				20	2.61814
	21	2.57015	2.53854		21	2.31408			21	2.78181	2.41684		21				21
	22	2.38824	2.48543		22	1.7849			22	2.63143	2.49313		22		2.37016		22
	23				23	2.1638			23		2.46467		23				23
	24	2.80958	2.66448		24	1.83878			24	1.642	2.51349		24				24	2.40929
	25	2.52183	2.56316		25				25		2.55827		25				25
	26	2.6741			26				26				26				26
	27				27				27				27				27	2.33457
	28				28				28				28				28
	29				29				29				29				29
	30				30				30				30				30	2.49722
	Individual CD16A activation by sICs and anti-S1 IgG kinetics post symptom onset
	C24				C14				C5				S1				C4
	days post symptom onset	sICs [fold increase]	anti-S1 [AU]		days post symptom onset	sICs [fold increase]	anti-S1 [lAU]		days post symptom onset	sICs [fold increase]	anti-S1 [AU]		days post symptom onset	sICs [fold increase]	anti-S1 [AU]		days post symptom onset	sICs [fold increase]	anti-S1 [AU]
	1				1				1				1				1
	2				2				2				2				2
	3				3				3				3				3	0.849621	0.087
	4				4				4				4				4
	5				5				5				5				5
	6				6				6				6	0.765657	0.248		6
	7				7	6.79945	1.58		7	0.720891			7				7
	8	5.95597			8				8				8		0.301		8
	9	4.77721			9				9	0.798692	0.189		9				9	2.10427	0.35
	10	3.7606			10				10	0.813665			10				10
	11	3.58824			11				11	3.0953	1.51		11	5.89304	0.262		11
	12				12	6.54396	6.91		12				12				12	6.82925
	13	5.25231			13	6.55438			13				13				13		4.21
	14	4.76545	1.38		14	6.48663	9.76		14				14				14	5.55615
	15				15				15				15				15
	16				16	5.51288			16	6.52194	4		16	6.7806	3.92		16		5.1
	17	7.1789	5.26		17		6.94		17	7.29663	6		17				17	6.45505
	18				18	5.14606			18	5.64342	4.44		18				18	5.69217
	19				19		9.8		19		5.66		19				19
	20	5.65847	5.7		20	5.25652			20	6.73333	5.39		20				20	6.13957
	21	5.9387	5.81		21	4.97286			21	6.87715	5.34		21				21
	22	5.2352	5.6		22	3.44594			22	6.19641	5.63		22		5.17		22
	23				23	4.48093			23		5.52		23				23
	24	7.01082	6.34		24	3.57707			24	3.12098	5.71		24				24	5.31212
	25	5.74312	5.91		25				25		5.89		25				25
	26	6.38243	1		26				26				26				26
	27				27				27				27				27	5.04401
	28				28				28				28				28
	29				29				29				29				29
	30				30				30				30				30	5.64596
	Supplement Figure 13
	rel. CD16A activation following Benzonase Treatment					rel. CD16A activation following Benzonase Treatment
	(log2 fold increase, depicted in Supplement Figure 13A)					(fold increase)
	Benzonase	w/o Benzonase				Benzonase	w/o Benzonase
	-0.977295	-0.378458				0.507931	0.769259
	1.8933	1.95233				3.71483	3.87
	1.63563	1.78551				3.10724	3.44741
	1.9389	2.09023				3.83414	4.25815
	1.87944	2.11831				3.67931	4.34185
	1.67574	1.52533				3.19483	2.87852
	0.732082	0.257234				1.66103	1.19519
	rel. CD16A activation following Benzonase Treatment					rel. CD16A activation following Benzonase Treatment
	(log2 fold increase)					(fold increase)
	Benzonase	w/o Benzonase				Benzonase	w/o Benzonase
	2.75125	2.80054				6.733	6.96702
	0.329985	0.324382				1.257	1.25213
	3.93941	4.00105				15.342	16.0117
	1.55287	1.45216				2.934	2.73617
	0.708408	0.648025				1.634	1.56702
	-0.112475	0.0107037				0.925	1.00745
	3.67875	3.59541				12.806	12.0872
	0.0186342	0.0137473				1.013	1.00957
	Table 1
	C-reactive protein (mg/l)			Procalcitonin (ng/ml)
	Critically diseased patients	Severely diseased patients		Critically diseased patients	Severely diseased patients
	260.1	103.733		107.4	0.055
	105.982	108.875		1.5475	0.281667
	253.777	7.65		11.0757	0.0933333
	113.278	172.167		1.324	0.26
	258.177	12.2		6.29333	0.365
	160.533	90.6167		0.5275	0.08
	138.969	93.5833		3.14182	0.02
	153.36	37.3		0.586667	0.125
	292.48	37.0667		1.8675	0.213333
	102.4	23.7333		22.2843	0.21
	161.609	50.83		2.285
	208.545	70.7571		3.70667
	271.591	40.18		11.2788
	198.075			7.59625
	128.45			4.3
	57.9833			0.345714
	236.036			3.155
	83.5			0.41
	77.6571			0.115
	102.885			4.78077
	85.74			4.082
	81.7			0.68
	91.7615			1.49923
	267.775			37.02
	Inerleukin-6 (pg/ml)			Lactate dehydrogenase (U/l)
	Critically diseased patients	Severely diseased patients		Critically diseased patients	Severely diseased patients
	277.5	44.7		462.111	322
	794.5	67.9727		1481.14	307.167
	440	104		519	467
	109.962	7.8		910.333	300.75
	130.2	63.12		508.8	248.667
	126.833	48.15		9351	416
	90.8	18.4		337.2	225.5
	126.2	32.95		658.286	318.909
		21.7		321	227.25
	158.5	52.2		749.778	223
	56.9			384.667
	14692.4			894
	603.2			333.6
	824.125			441.15
	126.6			502
	29.7			214.429
	526.667			391.636
	147			719.708
				992
	132.208
	42.52
	164
	11889.2
	458
	Table 2
	High sIC	Deceased	ECMO	AKI		Low/no sIC	Deceased	ECMO	AKI
	Patient 1			*		Patient 1	*
	Patient 2					Patient 2	*	*	*
	Patient 3			*		Patient 3
	Patient 4		*			Patient 4		*	*
	Patient 5			*		Patient 5			*
	Patient 6	*	*	*		Patient 6		*
	Patient 7					Patient 7
	Patient 8	*	*	*		Patient 8
	Patient 9		*			Patient 9
	Patient 10	*				Patient 10
	Patient 11	*	*			Patient 11
	Patient 12	*	*	*		Patient 12
	Patient 13			*		Patient 13
	Patient 14	*				Patient 14
	Patient 15	*	*			Patient 15
	Patient 16	*	*	*		Patient 16			*
	Patient 17					Patient 17
	Patient 18			*		Patient 18
	Patient 19		*	*		Patient 19
	Patient 20			*		Patient 20		*
	Patient 21					Patient 21			*
	Patient 22	*				Total	2	4	5
	Patient 23					Percentage	9.52381	19.0476	23.8095
	Patient 24		*	*
	Patient 25		*
	Patient 26	*	*
	Patient 27	*		*
	Patient 28	*	*	*
	Patient 29			*
	Patient 30	*	*	*
	Patient 31	*	*
	Patient 32	*	*	*
	Patient 33		*
	Patient 34			*
	Patient 35		*	*
	Total	15	18	19
	Percentage	42.8571	51.4286	54.2857
[truncated: 3 more columns]
